# Supplementary material for: Integrative Network Toxicology Reveals Potential Molecular Targets Linking Plasticizer Exposure to Inflammatory Gastrointestinal Disorders
Source: Genes (Basel). 2026 Jun 7;17(6):667. doi: 10.3390/genes17060667 (PMC13299468; doi:10.3390/genes17060667)
Supplement: Supplementary file 1 [file genes-17-00667-s001.zip]

Archive with 18 entries (13 files):
- Supplementary File S1/
- Supplementary File S1/CD-DEGs.xls
- Supplementary File S1/Diethyl phthalate/
- Supplementary File S1/Diethyl phthalate/ADMETlab3_result_DEP.pdf
- Supplementary File S1/Diethyl phthalate/ProTox-3.0 - Prediction of TOXicity of chemicals_DEP.pdf
- Supplementary File S1/Dimethyl phthalate/
- Supplementary File S1/Dimethyl phthalate/ADMETlab3_result_DMP.pdf
- Supplementary File S1/Dimethyl phthalate/ProTox-3.0 - Prediction of TOXicity of chemicals_DMP.pdf
- Supplementary File S1/Diocytl phthalate/
- Supplementary File S1/Diocytl phthalate/ADMETlab3_result_DOP.pdf
- Supplementary File S1/Diocytl phthalate/ProTox-3.0 - Prediction of TOXicity of chemicals_DOP.pdf
- Supplementary File S1/esophagitis-DEGs.xls
- Supplementary File S1/gastritis-DEGs.xls
- Supplementary File S1/Tributyl acetylcitrate/
- Supplementary File S1/Tributyl acetylcitrate/ADMETlab3_result_ATBC.pdf
- Supplementary File S1/Tributyl acetylcitrate/ProTox-3.0 - Prediction of TOXicity of chemicals_ATBC.pdf
- Supplementary File S1/UC-DEGs.xls
- Supplementary File S2.pdf
