# Supplementary material for: Integrative Network Toxicology Reveals Potential Molecular Targets Linking Plasticizer Exposure to Inflammatory Gastrointestinal Disorders
Source: Genes (Basel). 2026 Jun 7;17(6):667. doi: 10.3390/genes17060667 (PMC13299468; doi:10.3390/genes17060667)
Supplement: Supplementary file 1 [file genes-17-00667-s001.zip › Supplementary File S1/CD-DEGs.xls]

Name	logFC	adj.P.Val	Cluster
FOLH1B	3.2204012665657	1.16350326897172e-05	GSE24287
FOLH1	1.91495473719359	3.46808468440694e-05	GSE24287
CXCL13	-2.618120045	0.000318540233021178	GSE24287
FCRL4	-1.980829619	0.000318540233021178	GSE24287
MLN	1.47131664983542	0.00042858087197884	GSE24287
NPC1L1	1.67288036403589	0.000429346159703111	GSE24287
TCL1A	-2.31422727	0.000429346159703111	GSE24287
RGS13	-1.599189213	0.000429346159703111	GSE24287
C4orf7	-2.043450193	0.000429346159703111	GSE24287
CXCL6	1.38786971251286	0.000429346159703111	GSE24287
CPXM2	-1.233072063	0.000429346159703111	GSE24287
NFE2	1.20862691795045	0.000429346159703111	GSE24287
NPPC	-1.78696087	0.000429346159703111	GSE24287
BACH2	-1.068671806	0.000439712574796934	GSE24287
PCOLCE2	-1.945134988	0.0004517358348938	GSE24287
TFEC	-1.00357999	0.000629967692749929	GSE24287
FAM129C	-1.370625224	0.000629967692749929	GSE24287
COL15A1	1.04464673194227	0.000774496723577635	GSE24287
KHDRBS2	-1.443255758	0.000934649935749958	GSE24287
ADAMTS1	1.07198138480339	0.000948663716628095	GSE24287
FCGR3A	1.3112631253058	0.000956552833890866	GSE24287
HTRA3	1.03863948598808	0.00100625236454985	GSE24287
SERPINA9	-1.372488765	0.00100625236454985	GSE24287
VPREB3	-1.06117259	0.00117718223292698	GSE24287
FCRL1	-1.438665164	0.0012967086811041	GSE24287
COL4A3	-1.271691538	0.00134470222513879	GSE24287
CXCL1	1.25364462895197	0.00152167489471368	GSE24287
CD19	-1.399012785	0.00171370843450229	GSE24287
FCRL3	-1.391342667	0.00175385939304926	GSE24287
SLC2A12	1.33304391442489	0.00175385939304926	GSE24287
LIN7A	-1.009614191	0.00181298559477036	GSE24287
CTGF	1.26071620801287	0.00206981764819072	GSE24287
CNR2	-1.202055838	0.00221327233523765	GSE24287
BANK1	-1.547701208	0.00245690945699399	GSE24287
HOXA5	-1.030394505	0.00245690945699399	GSE24287
FCRLA	-1.582553629	0.00245690945699399	GSE24287
FKBP10	1.04758374192275	0.00343197269241844	GSE24287
ALPK2	-1.453949077	0.00352870728179241	GSE24287
CAMP	-1.653763035	0.00352870728179241	GSE24287
TPSAB1	1.07452794017474	0.00376337566100874	GSE24287
FCGR1B	1.10255520254752	0.00404143325676361	GSE24287
AICDA	-1.475413077	0.00450121778487253	GSE24287
DMBT1	1.05920219365899	0.00487552642498171	GSE24287
CXCR5	-1.405577251	0.00498204825703148	GSE24287
MS4A1	-1.530770923	0.00514264382630946	GSE24287
BLK	-1.42218517	0.00550946804727371	GSE24287
STAP1	-1.473416432	0.00582555505598142	GSE24287
FCRL2	-1.003085636	0.00599259396178225	GSE24287
HCAR3	1.09387113931584	0.00640286238691406	GSE24287
CCL25	1.26390752817839	0.00733040331868606	GSE24287
NOS2	1.15409541668866	0.00791345052044156	GSE24287
GCET2	-1.19934147	0.00799084869084843	GSE24287
PAQR5	-1.055980768	0.00814099876662439	GSE24287
LCN2	1.3219160703111	0.00817344216432486	GSE24287
GP1BA	-1.30270356	0.00872022488527899	GSE24287
NEB	-1.054559444	0.00925184915746049	GSE24287
CYR61	1.26445783179152	0.00937540657016209	GSE24287
S100A8	1.37363455362756	0.00969177081425479	GSE24287
CPA2	1.00898434915934	0.00986585998550024	GSE24287
LOC100652818	1.143962857	0.0122959352320066	GSE24287
LTF	-1.152252228	0.0154766061739663	GSE24287
KLHL14	-1.141732715	0.016379304469489	GSE24287
FOSB	1.05661148036242	0.0179265468582413	GSE24287
LOC401847	1.04665247299699	0.0182476647196079	GSE24287
PLA2G2A	1.03127860073345	0.0182844865446415	GSE24287
SLC10A2	-1.18064793	0.0187771105094689	GSE24287
NAT8	-1.142154298	0.0197500492811927	GSE24287
CLDN8	-1.469136802	0.0243115590688292	GSE24287
HOXA9	-1.320463663	0.0268949984756871	GSE24287
AIM2	-1.139990335	0.0311304340409402	GSE24287
BFSP2	-1.069842335	0.037378195511434	GSE24287
PSCA	1.18629381832423	0.0378929818171941	GSE24287
TIMD4	-1.293535665	0.0494872506600573	GSE24287
CCL19	-1.308421408	0.0497622996773809	GSE24287
SST	-2.90659597	1.66940743493268e-05	GSE36807
TPH1	-1.590453376	0.000281097466272525	GSE36807
ST6GAL2	-1.277211687	0.000672064828273713	GSE36807
INSM1	-1.827519912	0.000907903707003144	GSE36807
OLFM4	3.46218343241759	0.000932811028906163	GSE36807
TMEM139	1.34076237582418	0.00174300913175684	GSE36807
RASSF10	-1.738773632	0.00174300913175684	GSE36807
CRYBA2	-1.013906551	0.00179782002554908	GSE36807
APOBEC1	2.49457281813187	0.00210213255497018	GSE36807
MFSD4	-1.439548862	0.00267063234071061	GSE36807
CLC	2.58171558159341	0.00267063234071061	GSE36807
HOXB13	-2.321436376	0.00267063234071061	GSE36807
PTN	-1.124340003	0.00267063234071061	GSE36807
RBM24	-1.951427129	0.00267063234071061	GSE36807
MRAP2	1.10025206043957	0.00267063234071061	GSE36807
L1TD1	2.10703307802198	0.00335525643458081	GSE36807
PYY	-1.808665141	0.00335525643458081	GSE36807
PCDH19	-1.087858727	0.00466446186844351	GSE36807
B3GNT7	-1.071164319	0.00478307699627256	GSE36807
RFX6	-1.470049589	0.0048518821831289	GSE36807
C4orf48	1.29594567032967	0.00499241995426838	GSE36807
C21orf88	-1.110771515	0.00530582333095864	GSE36807
GPT2	1.07290311263736	0.00682292747213686	GSE36807
OSR1	-1.007054577	0.00682292747213686	GSE36807
CHGA	-1.109710853	0.00682292747213686	GSE36807
ISL1	-1.581477759	0.00778144008526709	GSE36807
NEUROD1	-1.51252395	0.00837710879628662	GSE36807
EDIL3	-1.00082057	0.00837710879628662	GSE36807
HAPLN1	-1.19136596	0.00846125669363193	GSE36807
IGFBP2	1.35161367747253	0.00976858356657774	GSE36807
CYP2C18	1.50025772472528	0.011753750223971	GSE36807
IGFBP3	-1.128472551	0.011753750223971	GSE36807
C4BPB	1.90541442857143	0.0123422755922342	GSE36807
SCGN	-1.333804599	0.0126159152456561	GSE36807
IL1R2	-1.33840537	0.0126159152456561	GSE36807
FN1	-1.069388256	0.0132423600127631	GSE36807
PP7080	2.60532968461539	0.0133818698603476	GSE36807
GDPD3	1.15944118241759	0.0146414965602929	GSE36807
MFAP5	-1.716639326	0.0163529344540968	GSE36807
VANGL2	-1.214484979	0.0163860891233942	GSE36807
CLDN8	-4.180027875	0.0175344888296983	GSE36807
ADRA2A	1.09921300879121	0.0186091151990653	GSE36807
TNNC1	-1.048024121	0.0187997712424963	GSE36807
CCL11	2.17954694175824	0.0192102627182325	GSE36807
KCTD12	-1.093549106	0.0194455914411895	GSE36807
GCG	-1.590270893	0.0195665599298872	GSE36807
ISG20	1.04940157802198	0.0200558393906931	GSE36807
PROS1	-1.019449764	0.0207950204252443	GSE36807
CYP2S1	-1.008179759	0.0215272717864393	GSE36807
ACSL1	1.04834791428571	0.0236031095944263	GSE36807
SPON1	-1.161282697	0.0244599811413455	GSE36807
EFEMP1	-1.079015509	0.0254026058805375	GSE36807
REEP1	-1.198071618	0.026551245768696	GSE36807
GLDN	-1.293328513	0.026551245768696	GSE36807
ADORA2B	1.01827809148352	0.0266472686275628	GSE36807
LGALS2	-1.72553602	0.0291548358627182	GSE36807
DPP10	-1.358528582	0.02978919477134	GSE36807
ANO5	-1.14273023	0.0300946770053839	GSE36807
ANKRD22	1.22933562967033	0.030783612971286	GSE36807
INSL5	-2.948340874	0.0315446073592127	GSE36807
OASL	1.22028473461538	0.0330011663057688	GSE36807
DHRS9	1.12709739065934	0.0370215624737796	GSE36807
GHR	-1.894716063	0.0373338046113094	GSE36807
CRIP1	-1.001027653	0.0374990417576048	GSE36807
DEFA5	4.52219335	0.0407385155064448	GSE36807
BACE2	1.0848945043956	0.04259310383775	GSE36807
BMP5	-1.041259882	0.0437867576500667	GSE36807
CKB	-1.323082342	0.0458969191666283	GSE36807
ETNK1	1.05771958846154	0.0460484302506971	GSE36807
CFH	-1.091823599	0.0468547458692961	GSE36807
SMARCA2	-1.71908608	1.07309337956772e-07	GSE59071
HLA-DOB	1.14143794856459	1.07309337956772e-07	GSE59071
TIMM10	1.02299713516746	1.38865111790547e-07	GSE59071
AGTR2	4.80166049820574	2.27431332057895e-07	GSE59071
MAS1L	1.5675445819378	2.27431332057895e-07	GSE59071
SLC26A11	1.23609613636364	2.86354232468435e-07	GSE59071
C2	2.37803849760767	3.16449275104962e-07	GSE59071
BTN2A3P	1.21819092583732	3.96477827843608e-07	GSE59071
EMC9	1.04939844796651	4.21530647625602e-07	GSE59071
PSMB8	1.25619015610048	4.21530647625602e-07	GSE59071
PF4V1	2.84326079844497	5.27988930656102e-07	GSE59071
SLC6A3	1.37844748624402	5.86224159498763e-07	GSE59071
RN7SL237P	2.27898175598086	6.47399540187212e-07	GSE59071
ADAM18	4.14860298385167	1.15368294049045e-06	GSE59071
CASP4	1.73248613755977	2.50307911536867e-06	GSE59071
KPNA1	1.26453463157894	2.50544579182476e-06	GSE59071
PARP15	1.14046660526315	2.50544579182476e-06	GSE59071
ANO2	2.16734192404306	2.5675904519641e-06	GSE59071
SAMD9	1.54730464473683	2.5675904519641e-06	GSE59071
CETP	1.00909016507177	2.63839727851171e-06	GSE59071
RNU4ATAC15P	2.95842524401913	2.96616979957694e-06	GSE59071
KDM3A	-1.044110288	2.96616979957694e-06	GSE59071
FLJ38894	-1.142831765	3.9058024713455e-06	GSE59071
DET1	1.2413041854067	3.9058024713455e-06	GSE59071
RNU6-952P	1.9147836979665	3.9058024713455e-06	GSE59071
NOS2P1	2.91361540610047	4.39867986625038e-06	GSE59071
MYBPH	3.74641583851676	4.53871107180511e-06	GSE59071
RN7SKP137	3.23390049162679	4.83017199570117e-06	GSE59071
RNU6-636P	1.17644904545454	4.83017199570117e-06	GSE59071
APOBEC3A	-2.275862557	5.08217413566552e-06	GSE59071
TM9SF2	-1.019764416	5.22038045470694e-06	GSE59071
HLA-DQB2	1.01657687679426	5.92390160429516e-06	GSE59071
HLA-DQA2	1.34679180681818	5.96769270937211e-06	GSE59071
SORD	3.54847078528706	7.17181549228593e-06	GSE59071
SNORD52	2.23897957117225	7.57320288757411e-06	GSE59071
C6orf48	2.27479296770335	7.82683074610896e-06	GSE59071
CACHD1	-1.289661541	8.61877872555648e-06	GSE59071
HTRA1	3.39435201255981	9.30080446154012e-06	GSE59071
ANO8	1.15046904784689	9.56923215600828e-06	GSE59071
TAT	-1.802921787	9.56923215600828e-06	GSE59071
STK4	2.62512257595693	1.14063160950227e-05	GSE59071
C2orf83	-1.464724788	1.18001283699192e-05	GSE59071
S100A12	4.23896885047847	1.18001283699192e-05	GSE59071
PPBPP2	1.67896190311005	1.22832982137819e-05	GSE59071
RNA5SP74	-1.035755776	1.28935167239333e-05	GSE59071
PRICKLE2	1.38851256100479	1.32223452204997e-05	GSE59071
RN7SKP115	-1.041014303	1.34382762357882e-05	GSE59071
HSPA12B	1.27630566267942	1.39557465201846e-05	GSE59071
MTTP	1.89425893480861	1.39816014397081e-05	GSE59071
CASP5	1.86489335406698	1.40750348606067e-05	GSE59071
SLC45A2	-1.502368331	1.43146871959581e-05	GSE59071
SERPINA2	1.35616714772727	1.43146871959581e-05	GSE59071
RNF135	-1.167502937	1.48311734832221e-05	GSE59071
NXPE3	1.2559665472488	1.49926977558046e-05	GSE59071
GBP7	2.33719069497607	1.76634430990603e-05	GSE59071
PTGES2-AS1	3.43906183911484	1.77085626688156e-05	GSE59071
CYP2G1P	-2.829684569	1.77085626688156e-05	GSE59071
IMPA1	-1.522797744	1.78405867794505e-05	GSE59071
TAL2	-1.034701334	1.79992184636705e-05	GSE59071
ITGA3	-1.222317334	1.82081165083109e-05	GSE59071
RN7SL783P	1.85268569258374	2.10630917236133e-05	GSE59071
NAT8	-1.136236768	2.12121601552743e-05	GSE59071
BTN2A2	1.15142027452153	2.23557100667812e-05	GSE59071
IFITM5	1.37310302033493	2.24979850640128e-05	GSE59071
CXCL10	2.54022487739234	2.91176689598607e-05	GSE59071
RN7SKP10	1.45454178110048	2.97943816625215e-05	GSE59071
FAM212B	1.65562720215311	3.08777793841121e-05	GSE59071
CUL5	-1.177194155	3.08777793841121e-05	GSE59071
UGT2B7	-2.190151542	3.11537462486878e-05	GSE59071
SH2D3C	1.66551667284689	3.11537462486878e-05	GSE59071
RTCA	-1.330804108	3.40162319625067e-05	GSE59071
PKD1	1.27661992165072	3.40162319625067e-05	GSE59071
ARAF	2.46028661483254	3.40929373812334e-05	GSE59071
CYP4A11	1.58844285227274	3.78270842792923e-05	GSE59071
RN7SL523P	2.06915652811006	3.88814899147878e-05	GSE59071
CGNL1	-1.066687045	4.23282451039678e-05	GSE59071
MRPL52	1.13057935885167	4.28578318394548e-05	GSE59071
ABCB4	-2.267084166	4.38783671494188e-05	GSE59071
CDKN2A	-1.229029779	4.39289668249879e-05	GSE59071
MBD4	1.01551906758373	4.39289668249879e-05	GSE59071
IPCEF1	-1.384463424	4.41560788887583e-05	GSE59071
RNU6-974P	-1.482474263	4.72244011312316e-05	GSE59071
RNY4P19	1.0566887111244	4.84275743498948e-05	GSE59071
FLT3	1.30945774043062	5.16486616277165e-05	GSE59071
RNA5SP369	1.79307724940191	5.16486616277165e-05	GSE59071
KRT10	-1.141980124	5.29821320844225e-05	GSE59071
MRPL4	1.89570353827751	5.51989908480182e-05	GSE59071
FAM161B	-1.223670581	5.5836945483155e-05	GSE59071
F5	2.36991922129186	6.09924412052557e-05	GSE59071
POU3F2	-1.082391946	6.21802946499635e-05	GSE59071
RN7SL734P	1.44583299401914	6.21802946499635e-05	GSE59071
HILS1	2.07352636303828	6.26464838759726e-05	GSE59071
DPM3	1.34031646531103	6.41023248768625e-05	GSE59071
SLC44A3	-1.203001501	6.63029201752114e-05	GSE59071
SLC22A4	-1.694642785	6.6865487035902e-05	GSE59071
GALNT12	1.61224586483253	6.6865487035902e-05	GSE59071
RNU4-38P	-1.061290246	7.12816178293106e-05	GSE59071
CYYR1	1.39120529126794	7.12816178293106e-05	GSE59071
SNAI1	1.03387763576555	7.18075687151647e-05	GSE59071
TG	1.07256049641148	7.30244133149872e-05	GSE59071
AHCYL2	1.11674928708134	7.41658017214375e-05	GSE59071
SDHB	-1.954497304	7.41658017214375e-05	GSE59071
CTCFL	1.11110228229665	7.44022684518242e-05	GSE59071
IRF6	1.11662358911483	7.65743204997465e-05	GSE59071
IL1A	3.18873351255982	7.65743204997465e-05	GSE59071
PRKCH	1.12164163576555	7.65743204997465e-05	GSE59071
GCOM1	3.10450211303828	7.81054241252814e-05	GSE59071
HIST1H2BA	-1.66073603	7.81054241252814e-05	GSE59071
RNU6-423P	-1.19905003	8.12638122616636e-05	GSE59071
FAM13C	-2.38174324	8.49910947087139e-05	GSE59071
ABHD17C	2.36072177631579	8.49910947087139e-05	GSE59071
HMGCS2	2.50605329665071	8.7586421392186e-05	GSE59071
LPCAT3	1.88510530263157	9.03944761264561e-05	GSE59071
RNU2-41P	-1.683564651	9.21521711669546e-05	GSE59071
RNU6-600P	1.16714163875598	9.24193966587048e-05	GSE59071
C4BPA	1.61009807954545	9.24295564994001e-05	GSE59071
AMN	1.23243322188995	9.38336103938517e-05	GSE59071
ZNF385A	2.07649656279904	9.39362501536754e-05	GSE59071
RN7SL308P	-1.029853218	9.41216163758487e-05	GSE59071
R3HCC1	1.10501018421052	9.41216163758487e-05	GSE59071
FCGR3A	1.71941091267942	9.52596574152134e-05	GSE59071
BATF2	-1.391745897	9.56782052280863e-05	GSE59071
TNFSF8	2.78412571411483	9.65019071639327e-05	GSE59071
TXNDC17	1.24011226555024	9.68266578828498e-05	GSE59071
FLJ27255	1.28749877751197	9.76647602624464e-05	GSE59071
SLC9A4	-1.089063346	9.80185256408129e-05	GSE59071
KLF12	-2.171008078	0.000100099983226099	GSE59071
GLCE	-1.639661946	0.000102693335124952	GSE59071
PFKFB2	1.45550227930622	0.000106270458197922	GSE59071
TAAR1	3.61406316866029	0.000106865978505312	GSE59071
RPL31P57	2.18684543241627	0.000107018210457686	GSE59071
PRKAB2	-1.330914258	0.000111064196127997	GSE59071
ZFP92	2.17456619198564	0.000111602829120546	GSE59071
TGS1	1.20006084868421	0.000112776554545156	GSE59071
PCIF1	2.24451707655502	0.000118278228495614	GSE59071
EID3	1.21095569318182	0.000126200186845749	GSE59071
SSTR3	1.33502100418661	0.000126200186845749	GSE59071
MMP1	4.64403838217703	0.000129073418141557	GSE59071
PPEF2	-1.260314815	0.000130395964998459	GSE59071
OAS3	1.64574770813397	0.000131033219203399	GSE59071
SPACA3	2.39202245275119	0.000138164889279113	GSE59071
ARHGAP24	1.24287648923445	0.000140163999332294	GSE59071
STK19	1.04952310047847	0.000142750285919158	GSE59071
GBP4	2.50161622368422	0.000144174377276322	GSE59071
TRIM6	1.78643702811004	0.000146497187494543	GSE59071
GRAP	1.15304598325359	0.000149699384294176	GSE59071
GRAPL	1.15304598325359	0.000149699384294176	GSE59071
SLC5A10	1.15304598325359	0.000149699384294176	GSE59071
FBXO24	1.51299506519139	0.000149699384294176	GSE59071
RNU6-422P	1.68759730861243	0.000151058858663746	GSE59071
BIRC5	1.21993294019139	0.000151585873760965	GSE59071
PTGFR	1.42612528229665	0.000158113947531301	GSE59071
SPPL3	-1.327906175	0.000158843906339212	GSE59071
LGI1	-1.381447907	0.000162783479443979	GSE59071
HLA-DMB	1.70892334210526	0.000166558487189937	GSE59071
PLA2G7	1.49077815131579	0.000166592795848605	GSE59071
IFIT2	1.04272947966507	0.00017602776507995	GSE59071
RBM17	1.54030620394737	0.00017602776507995	GSE59071
MAP3K1	-1.050052746	0.000176370657716308	GSE59071
INSL5	-1.246279572	0.000178709232670539	GSE59071
TDRD6	-1.45277534	0.000178709232670539	GSE59071
ITGAM	1.71501926255981	0.000178709232670539	GSE59071
ZBTB16	1.24862731399521	0.000183988688442953	GSE59071
RNA5SP22	2.10374480023923	0.000185873342892321	GSE59071
CCDC28A	2.01874956758373	0.000191387475487908	GSE59071
TNFRSF10A	1.67438369377989	0.000192125859691773	GSE59071
FLJ31715	-1.313986362	0.000195552716428385	GSE59071
STK38L	1.1242372416268	0.000197124839962165	GSE59071
BARD1	1.61520772547847	0.000200121035156629	GSE59071
MIR29B2	1.40036076555023	0.000205177900860029	GSE59071
OR5G5P	1.13658206160286	0.000206752013864228	GSE59071
RNA5SP124	1.51518108672249	0.000208332671713496	GSE59071
CSF1R	1.62026134569378	0.000210900891826429	GSE59071
OCRL	-1.725324798	0.00021481228573029	GSE59071
RN7SL578P	1.98915455083733	0.00021696199679123	GSE59071
C1orf192	1.27085495394737	0.000216997229508068	GSE59071
SAYSD1	-1.138473663	0.000216997229508068	GSE59071
INSL3	1.14925765430622	0.00021912360246593	GSE59071
RNU6-410P	1.48907887200956	0.000230660386505701	GSE59071
SLC22A15	-1.311116804	0.000230660386505701	GSE59071
L3MBTL1	-1.230262242	0.00023096647201757	GSE59071
TNMD	1.18837756519139	0.00023096647201757	GSE59071
KLHL40	-1.295804102	0.00023096647201757	GSE59071
LOC729866	1.1238654180622	0.000234824512708647	GSE59071
UQCRQ	-1.205308166	0.000236065439654448	GSE59071
QPCT	-1.130897458	0.000238762543837153	GSE59071
ANTXR2	-2.444535077	0.000240397480423144	GSE59071
EXT2	1.16894999401914	0.000249602094504398	GSE59071
RNU6-160P	2.09485493361243	0.000250913907760635	GSE59071
FMO1	-1.02217679	0.000252560487109939	GSE59071
RBM38	-2.262434848	0.000253867845912814	GSE59071
TMEM18	1.62137012200957	0.000257631410682212	GSE59071
CCDC153	1.39242746411483	0.000261415907991399	GSE59071
NDRG1	1.26784886901914	0.000261639812601128	GSE59071
PON1	-1.19385696	0.000261639812601128	GSE59071
SLC27A2	-1.237417893	0.000261639812601128	GSE59071
SDAD1	1.73549642822966	0.000266711214972281	GSE59071
RN7SKP211	1.39397099760766	0.000270760387322917	GSE59071
PIAS4	-1.474073344	0.000276421143982842	GSE59071
PTPRB	-1.281451222	0.000283965516258315	GSE59071
SPEF2	2.26405001913875	0.000289769719133636	GSE59071
AGFG1	2.07285479964115	0.000291397665565877	GSE59071
RN7SKP50	1.13775031459329	0.000291397665565877	GSE59071
EME1	-1.592438816	0.000302084149381901	GSE59071
LOC51145	1.65552045454546	0.000303145132945719	GSE59071
ATHL1	1.39817918361245	0.000303252111895131	GSE59071
WIPI1	1.14488195275119	0.000304459755562217	GSE59071
GNG11	1.95883528110048	0.000306765465176484	GSE59071
NBPF3	1.88161524282296	0.000309559058908671	GSE59071
RNU6-123P	1.42303148803828	0.000309559058908671	GSE59071
ZC3H12B	1.51616303289473	0.000309559058908671	GSE59071
MMP10	4.29420147607655	0.000310550708958331	GSE59071
CHEK2	1.15754467344499	0.00031185439308108	GSE59071
MT1JP	-1.0471162	0.000315473191993381	GSE59071
C4BPB	2.60855151614832	0.000328422655194228	GSE59071
LOC93463	2.04179028229663	0.000335527481354038	GSE59071
UNC45B	1.3117357111244	0.000336757337303047	GSE59071
RXFP1	-1.116875172	0.000343043965231745	GSE59071
SYN2	-1.061161005	0.000352582472167892	GSE59071
C4orf22	-1.905416706	0.000352582472167892	GSE59071
HSD11B2	-1.106071369	0.000355815921386516	GSE59071
GZMA	1.47160144736842	0.000355815921386516	GSE59071
PSMB3P2	2.34071706339714	0.000356080044047615	GSE59071
TMEM106B	-1.112911072	0.000359123441080796	GSE59071
ADH6	-1.106140025	0.000362055679846348	GSE59071
EGFLAM	2.20874409449761	0.000364126897235716	GSE59071
HIVEP1	-1.022231312	0.000370970036187043	GSE59071
CTSS	2.03702206399522	0.000371229399022555	GSE59071
LGALS12	1.12373313636364	0.000373648987128307	GSE59071
MCCC1	1.64612270215311	0.000374049350929884	GSE59071
SLC35A2	1.93292142763157	0.000376184841176312	GSE59071
RALBP1	1.58652858851674	0.000380259868833956	GSE59071
APOBEC3F	1.09268559031101	0.000382969611111511	GSE59071
PCDH18	1.46322205741627	0.000382969611111511	GSE59071
LRRC58	1.77379150358852	0.000384510686606122	GSE59071
ZNF638	1.60539966447368	0.000384510686606122	GSE59071
MYOCD	-1.122971197	0.000394025184811659	GSE59071
IFI44L	1.26801466985645	0.000400751115469411	GSE59071
UGT2B11	-1.353571969	0.000404357088290136	GSE59071
LOC93622	1.55927068540668	0.000405331615324947	GSE59071
ZSWIM8	1.04022943181818	0.000428566937139255	GSE59071
TPH2	-1.452659027	0.000430789633948603	GSE59071
NCF4	1.44764243241627	0.000442067739950274	GSE59071
SAA3P	1.1482115041866	0.000449484545932782	GSE59071
THBD	1.46201489533493	0.000472605194461791	GSE59071
RN7SKP135	1.36863942464115	0.000477269683768627	GSE59071
LRRC59	-1.046018639	0.000480151100780374	GSE59071
KDELC2	-1.390450165	0.000482033269035738	GSE59071
ADPRH	1.00627163157894	0.00049221333333183	GSE59071
FGR	1.42222856877989	0.000507265291960576	GSE59071
LCMT1	-3.469926212	0.000514120470143922	GSE59071
ZNF831	-1.018764591	0.000514120470143922	GSE59071
KLHDC4	1.42172883014354	0.000515790873191947	GSE59071
CTIF	1.1159163361244	0.000515790873191947	GSE59071
GULP1	1.67685092523923	0.000520335581526392	GSE59071
SRI	2.36050122488038	0.000521722541921264	GSE59071
XIRP2	-1.353223627	0.000521814588166592	GSE59071
FABP7	-1.011191996	0.00052734990110322	GSE59071
PDC	2.63320327452153	0.000528114941841495	GSE59071
RNU6-844P	1.09663878289474	0.000528282379957249	GSE59071
CASP1	1.03570753767942	0.000528282379957249	GSE59071
LRTM1	2.00937621232057	0.000541848845610657	GSE59071
MAP3K6	1.05996964055024	0.00054893077898323	GSE59071
INSL4	1.72302731279904	0.000567811468847042	GSE59071
PLA2G12A	1.93506228947368	0.000582963817295712	GSE59071
ARSI	1.73960361064595	0.000599195336334832	GSE59071
ADH1B	-1.654872177	0.000605371616852006	GSE59071
MT1B	-1.342765344	0.000607384611414007	GSE59071
BTNL2	1.22109204246411	0.000623285356464626	GSE59071
ADH4	-1.131083935	0.000624040618864333	GSE59071
PDXP	1.04562454126794	0.000626666406244216	GSE59071
CXCL9	3.21620898624401	0.000630214608805746	GSE59071
LOC100131131	1.51684056758373	0.000632424027786936	GSE59071
CDC42P6	-1.22281341	0.000634503073471302	GSE59071
IRX6	2.17492716267942	0.000641409662148837	GSE59071
RN7SKP156	-1.652311599	0.000654950542062137	GSE59071
MUC13	1.44636237739235	0.000663611333427569	GSE59071
LYPD6	2.74950527452153	0.000663611333427569	GSE59071
PIK3R2	1.40974882834928	0.000670989574812389	GSE59071
PCBP3	1.22415008911482	0.000677997265070343	GSE59071
PLVAP	1.20783560227272	0.000683691916009855	GSE59071
BST1	1.46500435287081	0.000683960248672507	GSE59071
CR2	1.69983535346889	0.000695338156218312	GSE59071
EMG1	1.94933068660288	0.000695338156218312	GSE59071
HLA-DRB3	1.75241818779905	0.000698089098091922	GSE59071
RNU5A-1	1.24987128827751	0.000705146969005688	GSE59071
FAT2	1.77235898145933	0.000706426182175609	GSE59071
MLIP	-1.010808919	0.000706426182175609	GSE59071
RNF212	1.01852108253589	0.000713546692713885	GSE59071
FBF1	-1.158503741	0.000715721716577792	GSE59071
RNU6-217P	1.46581239952152	0.000726588919783704	GSE59071
RN7SL34P	1.01407514952153	0.00073658481512078	GSE59071
IDO2	1.22513591208134	0.00073658481512078	GSE59071
SELL	2.56389475538278	0.000745902558446778	GSE59071
AFM	2.46587046590909	0.000759943762247297	GSE59071
GM2A	-1.066861242	0.000767456549321198	GSE59071
RNF5	1.09560778528708	0.000772111424485488	GSE59071
USP2	1.73343550358852	0.000775247667403217	GSE59071
GUCY1A3	1.15747398803827	0.000797654609027571	GSE59071
GPR88	1.57901408373205	0.000820829635821596	GSE59071
PGLYRP4	2.85448773863637	0.000821958545013192	GSE59071
ITPR1	1.05260290370813	0.000833255518057886	GSE59071
LINC01356	-1.466528062	0.000838506867614951	GSE59071
RNU6-464P	1.54793896710526	0.00084611300554458	GSE59071
LPAR3	-1.498286609	0.000866031567110842	GSE59071
PPARGC1B	-2.159599543	0.000875660595572057	GSE59071
RNU6-733P	1.27195862380383	0.000875660595572057	GSE59071
ENPP3	-1.334071751	0.000875660595572057	GSE59071
PON2	-1.121381818	0.000876278239945078	GSE59071
LINC01164	1.23771534988038	0.000905705826117859	GSE59071
REG3G	4.68257005442585	0.00093579420288301	GSE59071
MT2A	-1.991598294	0.000948290384067816	GSE59071
CTPS1	-1.600488062	0.000962898976680093	GSE59071
PTGER4	1.02431465311005	0.000977357245036169	GSE59071
RNA5SP442	1.30626585466507	0.000999588691031353	GSE59071
TIMD4	-1.669457861	0.00100045508030098	GSE59071
PNO1	2.42246121650717	0.00100045508030098	GSE59071
SLC23A1	1.49431570933014	0.00102182966633019	GSE59071
KIF25-AS1	-1.179217211	0.00109671827671972	GSE59071
XRCC4	1.61309105980861	0.00110055747585039	GSE59071
NXPE1	-1.049216647	0.00110490303548141	GSE59071
PLCL1	-1.037823035	0.00110490303548141	GSE59071
RNU6-524P	1.63047895514354	0.0011279734919724	GSE59071
TMEM104	-1.974788679	0.00115802343217294	GSE59071
GORAB	1.62638963875598	0.00116298342978327	GSE59071
MRPS21P2	1.00239589354067	0.00116353169343319	GSE59071
ZNF697	-2.702552287	0.00116497312170486	GSE59071
FNDC9	1.19880992523923	0.00117642294951659	GSE59071
CYP2B7P	-2.413672033	0.00117732802740325	GSE59071
C14orf166	-1.068768784	0.00117889587036098	GSE59071
IFITM2	1.2616714964115	0.00120905527060264	GSE59071
LOC100133106	1.43820848385167	0.00121290640469577	GSE59071
HSF2	-1.023205834	0.00121301133324443	GSE59071
TRIM56	1.63051420095694	0.00121385867532709	GSE59071
RTP2	1.26044925299043	0.00123748459643654	GSE59071
STAM	-1.053040993	0.00125733586186491	GSE59071
RPL39L	1.00377749043062	0.00127958586532411	GSE59071
VMP1	1.08835804007178	0.00129849815693083	GSE59071
PPP1R2P1	1.37751305322967	0.00130304151678093	GSE59071
SERPINA5	2.26618830083731	0.00130541017330984	GSE59071
CHRNA1	1.54922406638755	0.00135557012084109	GSE59071
CIPC	-1.446815779	0.00137411928207607	GSE59071
DHX9	1.31688999282296	0.00139126516188487	GSE59071
GLB1L3	-1.21473314	0.00139272840437653	GSE59071
NMNAT2	1.69646584748804	0.00140583704393462	GSE59071
GCG	1.79406385586124	0.00141168552938797	GSE59071
GIMAP1	1.14672998205742	0.00142418450564603	GSE59071
GSG1	-1.874732341	0.00144164347438589	GSE59071
LILRB1	1.39619920125598	0.00145747046833007	GSE59071
PTTG1IP	1.38356581698565	0.00146120092253482	GSE59071
CP	1.32720625119617	0.00147744436844481	GSE59071
CATIP	1.18341576973684	0.00147755972675277	GSE59071
OR7E149P	1.44203796351675	0.00150436247378086	GSE59071
DIRC1	1.14811965729665	0.00151396127921269	GSE59071
RNU1-62P	-1.463704597	0.00153650609783834	GSE59071
IGHV3OR16-8	1.86813874581339	0.00153811450662023	GSE59071
GGNBP2	-1.23246563	0.00160649257560187	GSE59071
GIF	2.14960030741627	0.00161837614237504	GSE59071
IGKV1OR2-3	2.35870414952153	0.00162349666402666	GSE59071
IFT74	1.02396349401914	0.00170222822887627	GSE59071
SAMD9L	-1.268140285	0.00171609163268817	GSE59071
GIMAP7	1.40764844497607	0.00172778827331755	GSE59071
C1orf110	2.0802177541866	0.0017500950674647	GSE59071
RN7SL681P	1.66966943181818	0.00176590571539646	GSE59071
FCRL6	1.22198096590909	0.00176663265681836	GSE59071
UBE2E4P	-1.716764408	0.00177614919150943	GSE59071
RN7SKP76	1.45463535047847	0.00178504595862843	GSE59071
RN7SKP247	1.47342289114832	0.00183526829873064	GSE59071
RNU6-415P	1.18607445813397	0.00183933620708271	GSE59071
KIAA1279	1.70284169617226	0.00184831863769299	GSE59071
TNFRSF11B	1.35164475358851	0.00184831863769299	GSE59071
MRPS15	1.87972847488038	0.00184978482884942	GSE59071
PDHX	1.26307038038276	0.00187519057840646	GSE59071
SI	-1.28199725	0.00187519057840646	GSE59071
VANGL2	1.68423519198565	0.00188017123148001	GSE59071
RNU6-1109P	1.47937880921053	0.00188017123148001	GSE59071
IGKV6-21	2.12224073923445	0.00189101182086699	GSE59071
SAA2-SAA4	1.24450707954546	0.00189586188136001	GSE59071
CD84	1.13799268301435	0.00192796741531424	GSE59071
DCTN6	1.0474581722488	0.00192796741531424	GSE59071
ACSM6	1.54726786303826	0.00194417651889289	GSE59071
SNRNP40	-1.008736464	0.00194864600707297	GSE59071
GPR155	1.2215211764354	0.00197965525342062	GSE59071
MIR155HG	1.03602020155502	0.00200906675506838	GSE59071
ENHO	-1.60504849	0.00201671120821519	GSE59071
RNU2-18P	1.33745385944976	0.00202354628897137	GSE59071
NUDT16	1.07489352930622	0.0020815975313652	GSE59071
ANKDD1A	-1.105142574	0.00209725651324131	GSE59071
FAM20A	-1.181322315	0.0021031525473057	GSE59071
RNU6-1307P	1.16554658133971	0.00216833242182007	GSE59071
IGHV4-59	1.91651437918661	0.00220100781526076	GSE59071
C10orf99	-1.561592075	0.00220554572194316	GSE59071
NFXL1	-1.061969696	0.00221036276175796	GSE59071
RN7SKP159	1.13905764473684	0.00230985867678229	GSE59071
CEPT1	1.26188355681818	0.00241874734590013	GSE59071
OVCH1	1.14877723325358	0.00243501915466691	GSE59071
POLQ	1.04518871411483	0.00249711373932145	GSE59071
MMP3	2.52120254366029	0.00250369766616376	GSE59071
IGKV1D-27	2.03096742822967	0.00250555591255693	GSE59071
TMEM258	1.42853216447368	0.00253085933285738	GSE59071
BRF1	1.76562122906699	0.00256598269000901	GSE59071
KCNE1L	1.95142515729665	0.00264315272023317	GSE59071
VTA1	1.0883611854067	0.00268964583591809	GSE59071
RNA5SP207	1.63084891566985	0.00270842152218417	GSE59071
MLANA	1.2403631937799	0.00274745175964909	GSE59071
SGOL2	1.1316660083732	0.00277485399413484	GSE59071
HAPLN3	1.0135326208134	0.00278955112398344	GSE59071
ST13P5	1.42268293839713	0.00280713171020861	GSE59071
SCUBE2	1.19259336064593	0.00281883751786012	GSE59071
IQGAP2	1.10462409569378	0.00282571248343339	GSE59071
HIVEP3	-1.830517229	0.00288747244047473	GSE59071
VNN3	2.05236984449761	0.00289139808580269	GSE59071
IL15RA	1.16969557476077	0.0029410852815192	GSE59071
GLIS3-AS1	-1.155526754	0.00300693245541779	GSE59071
BPNT1	-1.129554983	0.00305299474152064	GSE59071
NCBP2	-1.186272783	0.00305974107842009	GSE59071
ALOX5AP	1.09373592105263	0.00310185213872145	GSE59071
TNS1	1.99984579007177	0.00311265494081895	GSE59071
JAKMIP2	1.09370466626795	0.00316152418095729	GSE59071
REG1P	3.64022877212917	0.00321308285555029	GSE59071
C12orf40	1.40676459	0.00322592551252733	GSE59071
PSG9	-1.445517904	0.00327270437578488	GSE59071
ABCA4	1.23637868720096	0.00328336637008877	GSE59071
MS4A15	-1.044418506	0.00329486017746108	GSE59071
PLAUR	1.1282048361244	0.00329694959452363	GSE59071
HLA-DRB1	1.49603541626794	0.00331018088383249	GSE59071
USP10	1.03457778229665	0.00333863994884922	GSE59071
ART4	1.84319525956938	0.00334671526178427	GSE59071
OR11K1P	2.58434102870814	0.00338127149617237	GSE59071
SELP	1.94231891028708	0.00338156127989265	GSE59071
IGKV2D-18	1.99031535526317	0.00338578038636507	GSE59071
FOXJ1	-1.024196896	0.00344189914334011	GSE59071
MID2	1.6196141034689	0.00349099267619788	GSE59071
FAM3B	1.27687285167464	0.00352375531888474	GSE59071
BMPER	1.09581766028708	0.00354776840144137	GSE59071
RPIA	1.56205041	0.00354776840144137	GSE59071
CBWD1	1.21754752392344	0.0035583283251704	GSE59071
RN7SKP274	2.84625931578946	0.00356626120713885	GSE59071
PLK1	-1.614417462	0.00358388024354536	GSE59071
PYHIN1	1.39440746949761	0.00362851099036947	GSE59071
TCTEX1D4	1.74647621411484	0.00362935389563626	GSE59071
NEK7	1.68727034509569	0.00378244282530472	GSE59071
LINC00260	1.44153227930622	0.00380481558228185	GSE59071
IGKV1D-16	1.49579551854066	0.00384049414920601	GSE59071
TNFSF14	2.01865704545453	0.00397481501353442	GSE59071
IGHV3-7	1.09664258014355	0.0039939281991005	GSE59071
IGKV1D-33	1.65496140789477	0.00401497419876937	GSE59071
ALDH1A1	-1.943247258	0.00410396367322828	GSE59071
FBXL21	1.36582950897129	0.00412743272845856	GSE59071
MUC2	1.37443314174641	0.00414872158659746	GSE59071
LILRB5	1.14851896590909	0.00417257715304824	GSE59071
RN7SL93P	1.42964005263158	0.0041892248618339	GSE59071
IGHV3-73	1.63000524162679	0.00419336921585269	GSE59071
RNU1-17P	-1.165046673	0.00428828837420907	GSE59071
HAS1	1.54147160645933	0.00431698612309748	GSE59071
RNF175	1.11405873325358	0.00432833677136173	GSE59071
RNU6-1180P	1.9651625819378	0.00435364982623493	GSE59071
SERPINB9P1	1.18780170633971	0.00437645287775013	GSE59071
ZC2HC1B	1.24410927033493	0.00439779131567453	GSE59071
RNU6-989P	1.57936496351675	0.00441148376003773	GSE59071
IGKV1D-8	1.34283975239234	0.00448148365723059	GSE59071
EIF2AK3	1.55905072607655	0.00459890281033255	GSE59071
CHRNA2	1.21045496471292	0.00475388177263833	GSE59071
SLC35G3	1.46665808552632	0.00483304227127874	GSE59071
MMP8	1.34585699581339	0.00488002196531074	GSE59071
RN7SL861P	1.11794785167464	0.00488507147552752	GSE59071
LOC101060458	2.12317416985646	0.00492273677918951	GSE59071
DSCR10	1.42339835885168	0.00510010624578267	GSE59071
IGHV1OR15-1	1.58740558672249	0.00510010624578267	GSE59071
TUBE1	1.16699769916268	0.0051316031634351	GSE59071
CKAP2L	1.49427086483253	0.00521524051069844	GSE59071
DGKD	-1.207994101	0.00521668449252917	GSE59071
UAP1	1.13077673624402	0.00524337192448174	GSE59071
CASP7	1.03477492822966	0.00525052045254529	GSE59071
FAM71F1	1.08844992583732	0.00533333876252201	GSE59071
LOC102724453	1.90751356578947	0.00533781974615193	GSE59071
LRFN1	1.16175312200957	0.00536768962182901	GSE59071
ITGB6	1.40698246351674	0.00545387696944388	GSE59071
CPB2	1.43601837260767	0.00545387696944388	GSE59071
RN7SL704P	1.05343767165071	0.0055528583804314	GSE59071
TNIP1	1.0904108618421	0.00565505674449385	GSE59071
CAV2	1.42293558133971	0.00571038975873829	GSE59071
ZNF267	1.51991076854065	0.00576663005201173	GSE59071
OR6K6	1.5460258576555	0.005788978056567	GSE59071
HSP90AB3P	1.67378728468899	0.00582642366942061	GSE59071
ETV3	1.43314780322966	0.00583871801167264	GSE59071
TMEM132C	1.21155016566986	0.00584029908908998	GSE59071
CD274	1.30724969497607	0.00592567897986148	GSE59071
IGKV1D-42	1.7089714055024	0.0059531227308459	GSE59071
ZC2HC1C	1.8926662763158	0.00596117519852603	GSE59071
CYP2F1	-1.097442458	0.00600260049637901	GSE59071
C6orf62	1.29289506698564	0.00609588870661911	GSE59071
RNU6-1267P	-2.029675635	0.0061264776324767	GSE59071
GALK2	1.25936648744019	0.00616869571818246	GSE59071
TRIM52	-1.142845823	0.00618489714415785	GSE59071
OR11I1P	1.54331902631579	0.00649567625998678	GSE59071
NEU2	1.04855214174641	0.00657136078975042	GSE59071
CLECL1	1.22450470155502	0.00657136078975042	GSE59071
SPACA6P	1.68201036483253	0.00657136078975042	GSE59071
MAPK9	1.15555800358852	0.00672173259577611	GSE59071
LILRB2	1.23534474760766	0.00679675896763444	GSE59071
CBX3	1.3022431076555	0.00683547412097204	GSE59071
ZNF861P	-1.069607082	0.00687097816472047	GSE59071
CNTN6	-1.175008778	0.00708292505808456	GSE59071
IGKV1-13	1.8866312547847	0.0071504409691793	GSE59071
HSD3B2	-1.105933532	0.00720319726880505	GSE59071
SCARNA1	1.04462670155502	0.00732456079023484	GSE59071
IGKV2D-24	1.91938158193779	0.00740765085964586	GSE59071
NOA1	1.24964311244019	0.00753891429557062	GSE59071
EIF4E3	1.44139878827751	0.0076214637378887	GSE59071
IL18R1	1.12794009330143	0.00763074719172991	GSE59071
CPSF6	1.63880807356459	0.00765844271777386	GSE59071
IGKV7-3	1.29361260645933	0.00779421876256375	GSE59071
BZRAP1	1.32377947129187	0.00806517307089648	GSE59071
CAMK1G	1.06000970514354	0.00840236619685308	GSE59071
IGKV2D-26	1.30399867464114	0.00841886859058196	GSE59071
PPBP	1.24597408552631	0.0085530819362941	GSE59071
KCNA2	1.21327770992823	0.00885541084459509	GSE59071
RN7SL516P	-1.550916893	0.00896599578743059	GSE59071
IGKV3D-20	1.27149982177033	0.00909531665771872	GSE59071
IGLV9-49	1.94838242105262	0.00920077425571374	GSE59071
REEP2	1.30275341985645	0.00930411176596997	GSE59071
RNA5SP188	-1.106066645	0.00944771810528736	GSE59071
IGKV1D-43	1.08544336124402	0.00945041850960477	GSE59071
DACT2	1.34736972069378	0.00946137104416576	GSE59071
RGS21	1.05604236961723	0.00950069459377371	GSE59071
NT5DC1	1.03613623923445	0.00968565654135907	GSE59071
SNX18	1.25920365729665	0.00973501754702738	GSE59071
TMEM123	2.23152591507177	0.00986464100109185	GSE59071
GUCY1B3	2.23507601973684	0.010067093115079	GSE59071
GSN-AS1	1.25488848086124	0.0102517735348554	GSE59071
DUSP22	1.18822924282296	0.010442205861935	GSE59071
RNA5SP227	2.08776273744019	0.010492725116162	GSE59071
FAM114A1	1.48533546889952	0.0105420586314686	GSE59071
CENPU	1.18186241686602	0.0105420586314686	GSE59071
GPR18	1.00050755382775	0.010650832310906	GSE59071
TMEM119	1.12828820813397	0.0107078315047736	GSE59071
SLC17A5	2.04310502930621	0.0107421884359988	GSE59071
XKR3	1.29808407894736	0.0108332152027611	GSE59071
ZFP90	1.34233429366029	0.0108427448496574	GSE59071
HLA-DRB9	1.33230947607655	0.0117256569698817	GSE59071
LAMB4	1.13425704904306	0.0117359310524885	GSE59071
SPATA22	-1.012774524	0.0117588542312958	GSE59071
MT1F	-1.225143044	0.0120483491143483	GSE59071
SPDL1	1.00715729366028	0.0123379707059896	GSE59071
CALCR	1.21335023744019	0.0124705471138562	GSE59071
NRIP3	-1.109371639	0.0126051994239176	GSE59071
RET	1.01295528947368	0.0126138083826677	GSE59071
CALCRL	1.27476761842105	0.0128358396101642	GSE59071
CXCL8	1.57133147667464	0.0130876748034115	GSE59071
RNU4-42P	1.13276343062201	0.0133688439267545	GSE59071
HLTF	1.25628951016746	0.0133937578233721	GSE59071
ARFGEF1	-1.245193682	0.0140085684608939	GSE59071
NUDT5	1.20404023026315	0.0141503544254441	GSE59071
CCDC68	1.24133558313396	0.0144070334285981	GSE59071
LUM	1.71488834569378	0.0144169061481931	GSE59071
RPS7P1	-1.373978999	0.0146131384051508	GSE59071
MIR148B	1.09342143241627	0.0152191595519961	GSE59071
PPP1R11	1.25230239952153	0.0157015161832775	GSE59071
ST20	1.12418793600478	0.0166050271473841	GSE59071
KERA	1.63324482834928	0.0168442401719205	GSE59071
FEN1	1.44531832954545	0.0172684641958971	GSE59071
AQP9	1.4655487819976	0.0178806443239117	GSE59071
LTBR	1.10058761004785	0.0180515956984272	GSE59071
PGM3	1.02273083492823	0.0182319061457433	GSE59071
HSPA6	1.13590519557416	0.018463146053675	GSE59071
HLA-DOA	1.52885492284689	0.02033745766579	GSE59071
RUFY4	1.43277901255981	0.0206877439038538	GSE59071
LRGUK	-1.028159041	0.0210149256241881	GSE59071
XK	1.28664478887558	0.0214791593231255	GSE59071
NDUFS2	1.39328331758373	0.0215577354061192	GSE59071
RSPH3	1.22605292583732	0.0221750145643759	GSE59071
NAF1	-1.028572065	0.0222960897096917	GSE59071
GLIPR1L2	1.45329964593301	0.0228529584219653	GSE59071
RSRC2	1.397396535	0.0236678883954382	GSE59071
ERP27	1.08136085287081	0.0240466899872917	GSE59071
CLDN17	-2.684487396	0.0246919958520015	GSE59071
DEFB1	1.64597607356459	0.025563871638869	GSE59071
SLC15A2	1.02807857177033	0.0258239314065584	GSE59071
MATN1	1.28803885825358	0.0259244473663357	GSE59071
RNU4-60P	-1.02239149	0.0259319590029448	GSE59071
GNN	1.01104072428229	0.0261601985740364	GSE59071
RNA5SP92	1.09326970514354	0.026503533784052	GSE59071
IGHV3-35	1.12566642404305	0.0270623742823301	GSE59071
LINC00612	1.10266505921052	0.0271995837319124	GSE59071
RNU4-69P	1.05725345155502	0.0275979514573816	GSE59071
CCL27	1.2115417069378	0.0277569879195555	GSE59071
LOC101930405	1.19710780263159	0.0282587077615723	GSE59071
BRD2	1.33125627272726	0.028924531125237	GSE59071
CDC73	1.29310447129186	0.0290210325070286	GSE59071
IGHV3-43	1.01415790311005	0.0301270064976739	GSE59071
SERPINF2	1.13635215789473	0.0306516927783337	GSE59071
IL20	1.47933771411483	0.0307226904608115	GSE59071
CYP39A1	1.48425101136364	0.0309199389786704	GSE59071
IGHV3-52	1.05168928887561	0.0323568762961134	GSE59071
CEP78	1.07528958373206	0.0338050638710641	GSE59071
HCAR2	1.68452220215311	0.0343412623496864	GSE59071
FBXO4	-1.505660273	0.0353183801607698	GSE59071
NKIRAS1	-1.188960121	0.0353864837375718	GSE59071
WFDC12	1.08810776196173	0.0359586712349051	GSE59071
C8orf59	-1.289962701	0.0386987596521247	GSE59071
ZNF594	1.0036434826555	0.0387144693557733	GSE59071
HS3ST2	1.29130022547847	0.0387144693557733	GSE59071
LILRA3	1.13561200837321	0.0413241659375399	GSE59071
GABRG1	-1.083227865	0.0414881824305743	GSE59071
PLA2G2E	1.38280587320573	0.0451753999232406	GSE59071
XCR1	1.18501209569378	0.0455906274635978	GSE59071
MYCT1	1.03149171710526	0.0480608917767538	GSE59071
