# Supplementary material for: Integrative Network Toxicology Reveals Potential Molecular Targets Linking Plasticizer Exposure to Inflammatory Gastrointestinal Disorders
Source: Genes (Basel). 2026 Jun 7;17(6):667. doi: 10.3390/genes17060667 (PMC13299468; doi:10.3390/genes17060667)
Supplement: Supplementary file 1 [file genes-17-00667-s001.zip › Supplementary File S1/esophagitis-DEGs.xls]

Name	logFC	adj.P.Val	Cluster
ADAMDEC1	2.32290793842101	1.09352616022713e-11	GSE190027
CTSE	9.45562579071346	8.91933245252972e-11	GSE190027
MUC5AC	10.6714589484528	8.91933245252972e-11	GSE190027
SLC44A4	7.02808334261456	8.91933245252972e-11	GSE190027
PIGR	10.2119845285993	2.23280811348485e-10	GSE190027
MUC6	6.90507418381048	2.23280811348485e-10	GSE190027
CLDN18	8.48133414690587	2.23280811348485e-10	GSE190027
SULT1C2	6.60853171393599	2.23280811348485e-10	GSE190027
PTPRH	4.8741779817997	2.23280811348485e-10	GSE190027
TSPAN1	7.04878248625349	2.23280811348485e-10	GSE190027
TMC5	4.99496186302744	4.70784041243067e-10	GSE190027
ANXA10	7.66409879574811	4.70784041243067e-10	GSE190027
SEL1L3	3.86932875180571	5.90663729401391e-10	GSE190027
TFF1	10.4782776639435	1.24250646686147e-09	GSE190027
AP000866.2	-2.338760838	1.34389433777731e-09	GSE190027
BTNL8	4.62315330559651	2.5264589333583e-09	GSE190027
AC132872.1	-1.653802938	4.04652023658967e-09	GSE190027
LYZ	6.4059968021769	4.04652023658967e-09	GSE190027
EPS8L3	4.90909555823168	4.21758045962512e-09	GSE190027
C11orf86	3.76676179166457	5.81381889714737e-09	GSE190027
PROM1	4.35471521028432	6.06129901627688e-09	GSE190027
DAPK1	2.45505241435024	6.23617651034569e-09	GSE190027
BCL2L14	3.09287594552842	6.23617651034569e-09	GSE190027
PTPRR	1.91326016155275	8.76120304919823e-09	GSE190027
ERN2	5.4903800111089	9.13059055599564e-09	GSE190027
GATA6	4.24250768957218	1.00394538863975e-08	GSE190027
TMEM263	1.95351250504802	1.0334307518884e-08	GSE190027
INSR	1.59823193172729	1.11500248297579e-08	GSE190027
FOXA3	4.42894489314333	1.20513490234039e-08	GSE190027
SLC9A2	4.29805051893618	1.22533823535493e-08	GSE190027
CA9	2.6664172842465	1.23613897018397e-08	GSE190027
RASAL2-AS1	-2.121569491	1.30458393264365e-08	GSE190027
CD1A	-3.28069182	1.4939238956669e-08	GSE190027
LGALS4	8.81207853013489	1.56302343688288e-08	GSE190027
HHLA2	3.44118918555863	1.59031593207247e-08	GSE190027
AGR3	4.95218105026592	2.05433868747669e-08	GSE190027
USH1C	5.55640858349545	2.13466502598519e-08	GSE190027
CAPN6	3.10538136652774	2.3885889430355e-08	GSE190027
AL031777.1	-2.379074295	2.77622050310104e-08	GSE190027
CLIC6	2.77750673780168	2.89434828897743e-08	GSE190027
PDIA5	1.52044632821086	3.219608358845e-08	GSE190027
GOLM1	5.17075206385238	3.219608358845e-08	GSE190027
PLEKHG6	-1.248402656	3.34456682743632e-08	GSE190027
SPAG1	-1.643545018	3.50435061948917e-08	GSE190027
SLC8A1-AS1	-3.524024323	3.6411519380486e-08	GSE190027
TTYH3	3.01294371145354	3.78984033770599e-08	GSE190027
MUC13	7.64763193390021	3.89153991377658e-08	GSE190027
KCNE3	3.61404232816955	3.89327198369202e-08	GSE190027
CREB3L1	5.4108998668085	3.89327198369202e-08	GSE190027
VSIG1	6.64735890085573	3.92512419362692e-08	GSE190027
AOC1	5.1060719703564	3.92548557075162e-08	GSE190027
KIAA1324	5.96065909296764	4.07529739531623e-08	GSE190027
SPDEF	3.99702049925989	4.12747224372211e-08	GSE190027
PPP1R3F	-1.43979556	4.38638149254984e-08	GSE190027
HLA-DQB2	-4.107167024	4.61776060428116e-08	GSE190027
CYSTM1	4.85801947504416	5.67985156573302e-08	GSE190027
RFLNA	5.49978551756477	5.67985156573302e-08	GSE190027
AL391361.3	-2.428916329	5.67985156573302e-08	GSE190027
FOXA2	3.23158961143042	5.67985156573302e-08	GSE190027
PRDX6	-1.091366817	5.67985156573302e-08	GSE190027
GJB1	4.28778104121787	5.67985156573302e-08	GSE190027
ASRGL1	1.97003298553591	5.67985156573302e-08	GSE190027
CA8	2.02745965932343	5.67985156573302e-08	GSE190027
ATP2A3	4.35372034686698	5.67985156573302e-08	GSE190027
DDX60	3.41876226962952	5.69329802256358e-08	GSE190027
TMEM163	1.73533833980033	5.69329802256358e-08	GSE190027
FNDC3B	2.24870273604419	5.69329802256358e-08	GSE190027
C15orf62	-3.182930541	5.69329802256358e-08	GSE190027
HID1	3.58371275309493	5.69329802256358e-08	GSE190027
HSD17B2	4.91785084079302	5.88136610408407e-08	GSE190027
CD1C	-1.755602435	5.88136610408407e-08	GSE190027
MSMB	2.47895051078197	6.25543858883655e-08	GSE190027
NUDT8	-1.689134269	6.25543858883655e-08	GSE190027
FTH1P2	-2.722700456	6.44379961809265e-08	GSE190027
CAPN8	5.27060466334865	6.6444630200321e-08	GSE190027
RNF103-CHMP3	-3.001238919	6.6444630200321e-08	GSE190027
DUSP14	-2.363041157	6.83517501656658e-08	GSE190027
GLI1	1.46738478664142	6.83517501656658e-08	GSE190027
UNC5C	1.56697688038959	6.83517501656658e-08	GSE190027
SLC17A9	3.03127472175708	6.83517501656658e-08	GSE190027
KRT20	7.29229696240028	6.97657393273982e-08	GSE190027
CES1	-3.92148522	7.27113542404162e-08	GSE190027
TNFRSF10B	1.31383780986623	7.27113542404162e-08	GSE190027
PEA15	-1.111317984	7.70230487160998e-08	GSE190027
AGR2	7.51407224886991	7.70230487160998e-08	GSE190027
KDELR3	3.25735555435461	7.70230487160998e-08	GSE190027
ATP9A	1.47523724915349	7.70230487160998e-08	GSE190027
TSPAN8	7.42746029145516	7.70230487160998e-08	GSE190027
GBP3	1.1396872300321	8.23844722060207e-08	GSE190027
ARHGAP28	1.32797018218678	8.96729016882126e-08	GSE190027
FUT8	2.15888798014073	9.10141052545718e-08	GSE190027
AGT	3.37249074198436	9.32638435999788e-08	GSE190027
F5	2.9843699405685	9.49530368940123e-08	GSE190027
OXGR1	-1.684618398	9.90401070885251e-08	GSE190027
RGS14	-1.322529339	9.91983644473997e-08	GSE190027
PTCH1	1.94622126192016	1.05164374833972e-07	GSE190027
VCAN	3.88173211421949	1.09562999960157e-07	GSE190027
SPINK1	5.19824160947462	1.2032020822458e-07	GSE190027
TSPAN3	2.16146201773058	1.23276692573845e-07	GSE190027
MARCKSL1	3.09704600044596	1.23276692573845e-07	GSE190027
SYT13	3.94739883446269	1.29334787654479e-07	GSE190027
MS4A8	2.87006688772251	1.30296681514626e-07	GSE190027
FER1L6	4.28586432779553	1.30402053802228e-07	GSE190027
SMIM24	4.47050023520736	1.30402053802228e-07	GSE190027
GSDMB	3.08966609304427	1.31105208780613e-07	GSE190027
POU2AF1	2.87915082855664	1.34066428313757e-07	GSE190027
SLC6A20	4.21209452874505	1.34066428313757e-07	GSE190027
ANK1	2.2105671581163	1.34066428313757e-07	GSE190027
GAL3ST1	2.79741872718954	1.34066428313757e-07	GSE190027
ANKS4B	3.63696427909478	1.34066428313757e-07	GSE190027
PTPN3	-1.020852675	1.34066428313757e-07	GSE190027
MMP15	2.90290696551383	1.34066428313757e-07	GSE190027
KIFC3	-1.581230309	1.43913003577524e-07	GSE190027
S100B	-1.644402048	1.46795351924314e-07	GSE190027
TOX3	3.12798130694786	1.51540031727128e-07	GSE190027
TBX3	2.45849169463271	1.63431874147292e-07	GSE190027
GALNT6	4.04818107035371	1.64942689150103e-07	GSE190027
MYO1A	4.76501077141027	1.84757010560979e-07	GSE190027
IGHV5-51	1.64314388258353	1.87878630242431e-07	GSE190027
SSTR1	3.61530283332964	1.93041930093861e-07	GSE190027
SLC16A1	2.81106254706622	1.93041930093861e-07	GSE190027
PPM1J	-1.657974889	1.93041930093861e-07	GSE190027
ZNF430	-1.726751854	1.94644906132248e-07	GSE190027
AL589986.2	-2.473479634	1.98261701216441e-07	GSE190027
HGD	3.66842334231439	2.03393203142123e-07	GSE190027
MLPH	4.9735638413826	2.05807962618078e-07	GSE190027
IGKV2D-29	1.12940850093421	2.08790347060934e-07	GSE190027
CD163L1	2.46287636742605	2.08790347060934e-07	GSE190027
UCP2	2.46305589566603	2.08790347060934e-07	GSE190027
DTX4	2.14228709517209	2.08790347060934e-07	GSE190027
CMBL	4.2069107772472	2.08790347060934e-07	GSE190027
EFHD2	1.46618882300529	2.08790347060934e-07	GSE190027
ENPP4	2.00815784538301	2.10437626617419e-07	GSE190027
FTH1P23	-2.386152325	2.10437626617419e-07	GSE190027
AL357033.3	-2.873970013	2.11186352347001e-07	GSE190027
DDAH2	-1.402593532	2.21530723429016e-07	GSE190027
SPINT1-AS1	-2.086692	2.2707237539612e-07	GSE190027
AC004812.2	-1.284278546	2.28933743883126e-07	GSE190027
SPINK8	-2.448119536	2.29668378600218e-07	GSE190027
ACOT4	-1.86274731	2.31421807046019e-07	GSE190027
C6orf222	2.70278999898392	2.34741516802188e-07	GSE190027
SLC9A1	2.92269315300071	2.38767804626199e-07	GSE190027
CD207	-3.713360131	2.41755291696662e-07	GSE190027
PART1	-1.987020663	2.41755291696662e-07	GSE190027
AL627171.2	-2.061811093	2.42963274070817e-07	GSE190027
FBN2	1.90244690565118	2.47672662552788e-07	GSE190027
LINC00543	1.79366260704132	2.52999819890856e-07	GSE190027
SYTL2	4.22331235788534	2.55937261107632e-07	GSE190027
AC015912.3	-2.747835588	2.55937261107632e-07	GSE190027
CYP2J2	-1.550921401	2.55937261107632e-07	GSE190027
PLCE1	2.41454866554897	2.64709077693079e-07	GSE190027
PIP5K1B	3.65625648941128	2.64709077693079e-07	GSE190027
INSYN1	-3.325334185	2.64709077693079e-07	GSE190027
NRG1	2.74669097970813	2.64709077693079e-07	GSE190027
MIR193BHG	-1.68615844	2.64709077693079e-07	GSE190027
SERHL2	-1.131785282	2.64709077693079e-07	GSE190027
HOXB7	3.07245274518169	2.64709077693079e-07	GSE190027
ENTPD8	4.09486661561437	2.64709077693079e-07	GSE190027
IGHV4-39	1.87637080594129	2.64709077693079e-07	GSE190027
DACT1	2.02037100548609	2.66360403215863e-07	GSE190027
SERHL	-1.219937676	2.67462877133961e-07	GSE190027
ADAM9	1.18863846850512	2.67462877133961e-07	GSE190027
AL357153.1	-2.049464322	2.67462877133961e-07	GSE190027
FBLIM1	2.66680742211726	2.67462877133961e-07	GSE190027
MIR194-2HG	1.86300555606109	2.72942196438726e-07	GSE190027
AP003733.4	-1.812757285	2.72942196438726e-07	GSE190027
DGKD	1.9854286605653	2.76676319494484e-07	GSE190027
HOXB6	3.21488435002646	2.81504663951445e-07	GSE190027
DNAJC22	3.81595786293266	2.81735838493318e-07	GSE190027
NPEPL1	-1.425519877	2.89881217192716e-07	GSE190027
FAM221A	-1.692947949	2.90322750216171e-07	GSE190027
AC022613.2	-1.743701195	2.9386390635011e-07	GSE190027
NOG	-1.384528933	2.96397396620753e-07	GSE190027
CHRNA7	2.48758727822485	2.96397396620753e-07	GSE190027
DOCK9-DT	-2.404417618	2.98096438711795e-07	GSE190027
IGKV3-20	4.92411412431396	2.98096438711795e-07	GSE190027
SLC35D1	1.51035649893976	2.98403788160563e-07	GSE190027
PPM1H	2.52330715965337	3.01163932585567e-07	GSE190027
PLCL2	1.67499143995278	3.07350506605122e-07	GSE190027
SEZ6L2	3.01275464500881	3.0764641798064e-07	GSE190027
AC003681.1	-1.175990621	3.0764641798064e-07	GSE190027
FAM83E	3.12740678501333	3.1006213904328e-07	GSE190027
TFF2	7.39910789971064	3.17913347117018e-07	GSE190027
CRYM	-3.290605668	3.27379548046481e-07	GSE190027
DSG2	2.37015080567346	3.39684106930033e-07	GSE190027
LRRC66	3.70844467304807	3.39684106930033e-07	GSE190027
FMO5	3.41399046359368	3.39684106930033e-07	GSE190027
CCDC68	2.96750116671948	3.5332328868549e-07	GSE190027
C2orf70	1.04754329956448	3.58673050883653e-07	GSE190027
PLA2G10	2.67274388658344	3.58935824695167e-07	GSE190027
VSIG10	-1.243999776	3.6240337433296e-07	GSE190027
AC008894.3	-1.801243786	3.68625282067391e-07	GSE190027
FAM25A	-2.200753178	3.68625282067391e-07	GSE190027
LHFPL2	2.95710458061211	3.7541698912269e-07	GSE190027
VILL	3.54901243051257	3.84925556444206e-07	GSE190027
KRT79	-2.545645954	3.98438364916936e-07	GSE190027
HIST1H2BF	-2.40595032	4.13974593290353e-07	GSE190027
TRIM31	4.04357599582195	4.13974593290353e-07	GSE190027
FALEC	-2.200286113	4.23981578476606e-07	GSE190027
WWC1	-1.063267625	4.23981578476606e-07	GSE190027
RPIA	-1.345246318	4.33717329058833e-07	GSE190027
CCL28	2.5091102273818	4.3581889512601e-07	GSE190027
CRACR2B	2.44784197955172	4.39021265814646e-07	GSE190027
PXDN	2.80851616038813	4.53325541123188e-07	GSE190027
TMIE	-1.761157952	4.55803876015537e-07	GSE190027
PTGER2	2.32443217288987	4.56184044529711e-07	GSE190027
TENT5A	1.80085122580035	4.56184044529711e-07	GSE190027
LSR	1.52569527442705	4.74119633195602e-07	GSE190027
AKAP13	1.07373787881301	4.74119633195602e-07	GSE190027
IQGAP2	4.20872524118712	4.75620051835071e-07	GSE190027
FOXN3-AS1	-1.622055353	4.75620051835071e-07	GSE190027
AC012456.2	-1.150252854	4.84192169760291e-07	GSE190027
TMPRSS3	3.51255578797416	4.84289812633068e-07	GSE190027
PHACTR2	-1.255161181	4.95360825718348e-07	GSE190027
MAGED1	1.40110089951042	5.14904653395747e-07	GSE190027
IGKV4-1	4.15605050057022	5.17383064611991e-07	GSE190027
GLB1	1.31808685111298	5.17921656249756e-07	GSE190027
LINC01970	-1.402426838	5.21727508283868e-07	GSE190027
CD1E	-2.250999758	5.21727508283868e-07	GSE190027
GDA	3.47518820618145	5.33072917727961e-07	GSE190027
PHGR1	6.2542748505516	5.40443003014175e-07	GSE190027
TMEM60	-1.160258827	5.44794958043072e-07	GSE190027
P2RY8	1.45163568386908	5.54896960698641e-07	GSE190027
LOXL2	2.61703676022618	5.5503635814712e-07	GSE190027
UCKL1-AS1	-1.522896574	5.614650536171e-07	GSE190027
TMEM140	1.05383786209896	5.72618564914021e-07	GSE190027
ACKR4	2.53312569473086	5.75476029987085e-07	GSE190027
CENPV	2.23536162780655	5.78768798507828e-07	GSE190027
FKBP11	1.20081473016589	5.78768798507828e-07	GSE190027
ITGA3	2.09901157306265	5.86571305517687e-07	GSE190027
ALDH1L2	1.54612934101047	5.88154747242344e-07	GSE190027
ITPKA	3.10150956000875	5.93288691203521e-07	GSE190027
SNCG	-2.660548372	6.00334398647914e-07	GSE190027
PDCD4-AS1	-1.352718225	6.05340405983779e-07	GSE190027
ITGAV	1.53773027991396	6.21081889585777e-07	GSE190027
RDH10	1.34794612896802	6.2198262259365e-07	GSE190027
GRB10	1.29569661652639	6.36170963399746e-07	GSE190027
SEL1L	1.31943369415957	6.36170963399746e-07	GSE190027
RPL23AP82	-1.597753393	6.39726716305958e-07	GSE190027
STARD5	-1.037818895	6.42172892159156e-07	GSE190027
LDLR	1.60103614793059	6.46679130415564e-07	GSE190027
NEK6	2.52278557917789	6.62817578903229e-07	GSE190027
SMPDL3B	2.50951225483932	6.64539987006365e-07	GSE190027
KRT8	4.79165223484396	6.91907079658087e-07	GSE190027
SLC41A2	2.83434131987278	7.00708197239443e-07	GSE190027
NOL4L	2.72125368807011	7.18590749552403e-07	GSE190027
PDIA4	1.77512910872394	7.38189703044577e-07	GSE190027
ETNK2	-3.694514241	7.39413902372431e-07	GSE190027
CPXM1	1.58285167403017	7.4321628076629e-07	GSE190027
ZNF827	1.64279745347088	7.4321628076629e-07	GSE190027
EMC3-AS1	-1.497942107	7.4321628076629e-07	GSE190027
AZGP1	3.23465734273173	7.50069255655726e-07	GSE190027
LRRC31	3.40117493881155	7.50069255655726e-07	GSE190027
KCNN4	3.19534601041747	7.52767097221651e-07	GSE190027
AC067930.6	-1.114660053	7.52767097221651e-07	GSE190027
APLP2	1.11397034579983	7.65393269334875e-07	GSE190027
ITPR3	2.14877012487964	7.65393269334875e-07	GSE190027
CAPN9	4.5042995483261	7.71981671953261e-07	GSE190027
ITPRID2	1.74083611802879	7.72772736340627e-07	GSE190027
TIMP1	2.13015391914634	7.85577877278631e-07	GSE190027
PDIA3	1.18262869246655	7.85577877278631e-07	GSE190027
VAT1L	1.64391315930995	7.94028065646213e-07	GSE190027
CNKSR3	-1.224192776	7.94028065646213e-07	GSE190027
PLOD1	1.0471703238759	7.95482799952341e-07	GSE190027
GDPD2	2.42932625627143	7.99078568945118e-07	GSE190027
PDX1	2.97525997389228	8.08059968497259e-07	GSE190027
ARHGAP21	1.67427669533756	8.20760395956645e-07	GSE190027
TM4SF5	3.54644992179259	8.2432263958676e-07	GSE190027
NID1	3.41896260648302	8.26095657640724e-07	GSE190027
DNAJC17	-1.215342485	8.26095657640724e-07	GSE190027
PRR15	3.81311935989511	8.26095657640724e-07	GSE190027
SEMA4G	3.28736376067475	8.38936020849206e-07	GSE190027
GALNT10	2.34504520955698	8.38936020849206e-07	GSE190027
UBASH3B	1.11597972185157	8.38936020849206e-07	GSE190027
Z83851.1	-1.030510574	8.4657940603605e-07	GSE190027
ANKRD40CL	2.81341918688155	8.4657940603605e-07	GSE190027
TMEM63A	1.67201600266788	8.95440954100447e-07	GSE190027
MISP	5.39007412288245	8.95440954100447e-07	GSE190027
RAB3B	3.19321267966147	8.99111691412739e-07	GSE190027
EXOSC5	-1.004408961	8.99111691412739e-07	GSE190027
DIO2	-2.024418981	8.99111691412739e-07	GSE190027
TENT5C	3.44986259198883	9.03006391689111e-07	GSE190027
SNHG18	-1.084444209	9.34343715546794e-07	GSE190027
LSMEM1	-1.183678222	9.39764501249187e-07	GSE190027
NAV1	1.68900332739007	9.46065065140476e-07	GSE190027
MMP11	1.60450614808263	9.47698181457059e-07	GSE190027
PI4KAP2	-1.017450104	9.47698181457059e-07	GSE190027
HHIP	2.38923967993237	9.59132805500055e-07	GSE190027
KCNK5	2.80019352810371	9.61865888640446e-07	GSE190027
AP000769.1	-1.237720356	9.62216473027861e-07	GSE190027
RHPN2	3.75186275006046	9.62216473027861e-07	GSE190027
EMC3	-1.430523062	9.67683222906298e-07	GSE190027
PLCH1	2.21177637859969	9.98291432362755e-07	GSE190027
VAV2	1.52424625141225	9.98291432362755e-07	GSE190027
AC027290.2	-1.367511115	9.99888562349336e-07	GSE190027
STS	2.24069350221704	1.01363472660407e-06	GSE190027
CNIH3	-1.286495725	1.0178922918618e-06	GSE190027
AC022007.1	-1.928454432	1.0210474659707e-06	GSE190027
TMEM119	3.08463137589368	1.0210474659707e-06	GSE190027
TMEM131	1.14605633694399	1.0210474659707e-06	GSE190027
PRRT3	-1.586756942	1.0210474659707e-06	GSE190027
SLC39A14	3.76596473516169	1.03922967053429e-06	GSE190027
TRNAU1AP	-1.11660754	1.04124810993143e-06	GSE190027
RAB20	2.37016205664665	1.06044282039814e-06	GSE190027
KLHL2	-1.256696456	1.06587856009622e-06	GSE190027
CIDECP	-1.642622875	1.06587856009622e-06	GSE190027
HSPA2	-1.241621966	1.06587856009622e-06	GSE190027
ABHD2	2.64808228238321	1.08042528181969e-06	GSE190027
CYBA	1.4910133340106	1.08042528181969e-06	GSE190027
RBKS	-1.215941482	1.08258541134846e-06	GSE190027
DAG1	1.23884312910698	1.08581803836602e-06	GSE190027
CYP11A1	-2.158651957	1.08581803836602e-06	GSE190027
HOTAIRM1	-2.543261133	1.08581803836602e-06	GSE190027
MGAT3	2.8441080169245	1.11080197559383e-06	GSE190027
FTH1P8	-2.319778398	1.13162623545347e-06	GSE190027
HSF4	-1.138451045	1.16207758382042e-06	GSE190027
IGKV1-5	2.62364082941189	1.16672027170713e-06	GSE190027
PTPRJ	2.28763735224688	1.16786823290023e-06	GSE190027
CLDN2	3.66526176300854	1.16812417621389e-06	GSE190027
BMP2	2.31630445959634	1.17751907692875e-06	GSE190027
LINC01587	-2.056192337	1.20024725674298e-06	GSE190027
SEC24D	1.77640223939414	1.20228131815272e-06	GSE190027
COL4A6	2.5130434265218	1.20700289543286e-06	GSE190027
TPTEP2	-3.013081358	1.20761766491738e-06	GSE190027
PAX1	-1.377261543	1.2235087840572e-06	GSE190027
AC012236.1	1.0540899846861	1.22530554909124e-06	GSE190027
GBP1P1	-1.641239827	1.2289928454181e-06	GSE190027
SALL1	1.37369050634771	1.2289928454181e-06	GSE190027
MALSU1	-1.069881977	1.2595809112177e-06	GSE190027
TNFRSF14-AS1	1.86639565329108	1.26466900028712e-06	GSE190027
AC006001.3	-1.086397714	1.26466900028712e-06	GSE190027
RASSF6	1.84932436524078	1.26630424459236e-06	GSE190027
TCIRG1	1.08034623338224	1.27277825484013e-06	GSE190027
DNAJC10	1.74476737767528	1.28651398651179e-06	GSE190027
LY6G6C	-3.038082181	1.28651398651179e-06	GSE190027
IGKV3-15	2.74184586911946	1.29094591843183e-06	GSE190027
TMC7	2.02508071063139	1.29756974507441e-06	GSE190027
NENF	-1.063327549	1.31809873505144e-06	GSE190027
LGALS3BP	2.36055601812063	1.31809873505144e-06	GSE190027
SH3KBP1	1.95384106559561	1.31809873505144e-06	GSE190027
HNF4A	4.75617202861982	1.32596208671716e-06	GSE190027
ARL11	-1.239689168	1.35459480979374e-06	GSE190027
LITAF	1.12487824633922	1.35459480979374e-06	GSE190027
IGKV2-28	2.17745504105904	1.35459480979374e-06	GSE190027
ARHGAP5-AS1	-1.96890833	1.35459480979374e-06	GSE190027
MMP2	3.92569340882183	1.35459480979374e-06	GSE190027
LAYN	-1.9072486	1.36831226597346e-06	GSE190027
ADTRP	2.88394770881048	1.37087224189144e-06	GSE190027
HIF1A-AS2	-1.214751363	1.37087224189144e-06	GSE190027
CDHR5	5.04229122230084	1.39883422138204e-06	GSE190027
GALNT2	1.12259788436813	1.39883422138204e-06	GSE190027
KLF3-AS1	-1.282112208	1.41537263336278e-06	GSE190027
FAM120A	1.53499260298051	1.41537263336278e-06	GSE190027
EPB41L4A-AS1	-1.141312982	1.44525268330842e-06	GSE190027
TMEM92	2.13486066906571	1.44525268330842e-06	GSE190027
FCGBP	4.2436484257285	1.45087465104854e-06	GSE190027
TNFAIP8L3	-1.671559673	1.45244619060583e-06	GSE190027
ARHGAP18	1.18192734680432	1.45808935778602e-06	GSE190027
PRSS23	2.42051869512838	1.45808935778602e-06	GSE190027
SLC12A2	3.04488010725893	1.45865472806944e-06	GSE190027
AL355338.1	-1.083077527	1.46672366664429e-06	GSE190027
FCER1A	-3.116956795	1.46672366664429e-06	GSE190027
BPGM	-2.517011478	1.48271556431446e-06	GSE190027
MAPRE2	1.57393295116349	1.49305406527517e-06	GSE190027
LST1	-1.457342826	1.49305406527517e-06	GSE190027
ZFAND2B	-1.129889778	1.50446926661362e-06	GSE190027
F2RL2	1.30236158708383	1.53603066629904e-06	GSE190027
NOL12	-1.348223196	1.53959344367822e-06	GSE190027
CD164	1.34173492406775	1.55372736511145e-06	GSE190027
GADD45B	-2.975345733	1.59342271977007e-06	GSE190027
MYO10	1.71794490305605	1.59342271977007e-06	GSE190027
ZFYVE21	-1.042915629	1.59342271977007e-06	GSE190027
DEAF1	-1.588150475	1.59342271977007e-06	GSE190027
BARX1	2.71874933598214	1.59390353178832e-06	GSE190027
KIAA1211	3.30381749838222	1.6043090308351e-06	GSE190027
SLC34A2	1.02052612677314	1.6408581871051e-06	GSE190027
TMCO3	1.55706881311029	1.67318920151369e-06	GSE190027
C11orf24	1.65868350901788	1.70112860311882e-06	GSE190027
ACO2	1.10788113239863	1.70138072321747e-06	GSE190027
CYP4F25P	-1.947144493	1.71825396176835e-06	GSE190027
AC103957.2	-1.314488086	1.71942218009565e-06	GSE190027
GP2	2.87462787847203	1.71942218009565e-06	GSE190027
ZNF519	-1.575905542	1.71942218009565e-06	GSE190027
GPR143	-1.654550138	1.72851126726707e-06	GSE190027
AL139393.2	-1.473204507	1.72851126726707e-06	GSE190027
REG1A	4.01465968307172	1.72851126726707e-06	GSE190027
KCNQ1	2.554198447	1.73754682858077e-06	GSE190027
IGLC3	5.60175450882772	1.76196450738584e-06	GSE190027
DOCK3	-2.004081521	1.77257728695974e-06	GSE190027
NPNT	1.99512855634563	1.77804185391066e-06	GSE190027
AKR7A3	4.10490807788351	1.77804185391066e-06	GSE190027
GFPT1	1.80942535022435	1.77804185391066e-06	GSE190027
TRPA1	2.73507228532198	1.77804185391066e-06	GSE190027
HSH2D	1.741080748	1.77804185391066e-06	GSE190027
TTYH1	-1.916817993	1.78033384069717e-06	GSE190027
CDC42SE2	1.29630696436012	1.80522484110088e-06	GSE190027
AL451042.2	-1.77278727	1.83110402072849e-06	GSE190027
CLMN	2.23528409782041	1.83110402072849e-06	GSE190027
PARP4	1.3699612195494	1.83110402072849e-06	GSE190027
PERM1	-2.024934984	1.83110402072849e-06	GSE190027
LASP1	1.54411916857427	1.83936154756214e-06	GSE190027
ZNF554	-1.720553076	1.83981307757028e-06	GSE190027
AC103563.7	-2.274689297	1.85478950738381e-06	GSE190027
TNS3	1.56573742526347	1.85478950738381e-06	GSE190027
NEDD9	1.9238805129842	1.87436938222837e-06	GSE190027
COL4A5	1.57251881500219	1.87497941336975e-06	GSE190027
BCL2L15	2.3398742268605	1.89052102111209e-06	GSE190027
LAMA3	2.01419736664564	1.89057671102993e-06	GSE190027
CIDEA	-2.595732619	1.90067038706173e-06	GSE190027
CHKA	1.87949395215653	1.90386917890618e-06	GSE190027
AC025181.2	-1.161156044	1.91527777493045e-06	GSE190027
CADPS2	2.26618071347306	1.92088814763638e-06	GSE190027
CLEC5A	-1.364650926	1.93375687238758e-06	GSE190027
ZNF555	-1.821948031	1.93375687238758e-06	GSE190027
DRAM1	1.26041870967123	1.93375687238758e-06	GSE190027
HNF1B	1.89753517736806	1.93375687238758e-06	GSE190027
IL18	-2.613035128	1.96717327866426e-06	GSE190027
FAM69A	1.29783488419349	1.99548387694322e-06	GSE190027
ZSCAN18	-1.043824796	1.99548387694322e-06	GSE190027
WFDC2	3.30309131483078	2.00311371519504e-06	GSE190027
CARMIL1	1.27319662851645	2.05451745767108e-06	GSE190027
LIMA1	2.37826793468663	2.07172133737032e-06	GSE190027
LTBP1	3.14288542806295	2.07846608158251e-06	GSE190027
FKBP9	1.00836360421065	2.10410008841475e-06	GSE190027
CHAC1	-3.03363726	2.10410008841475e-06	GSE190027
AP001347.1	-1.83764405	2.11165209094591e-06	GSE190027
RPL5P34	-1.050554464	2.15938886174285e-06	GSE190027
ROM1	-1.406027897	2.15938886174285e-06	GSE190027
IGKV2D-28	2.28738274660703	2.15938886174285e-06	GSE190027
AL355512.1	-1.252427655	2.17472608794517e-06	GSE190027
TMEM217	-1.695911732	2.20116033437297e-06	GSE190027
H19	-4.374847894	2.20779796047897e-06	GSE190027
S100A7	4.61825466849101	2.20779796047897e-06	GSE190027
SEMA3B	3.53374594646017	2.21657238202904e-06	GSE190027
MIEN1	-1.151426681	2.22138752165157e-06	GSE190027
CEACAM5	2.64834542043943	2.22138752165157e-06	GSE190027
GYG2	1.53000108794408	2.22138752165157e-06	GSE190027
CHST2	1.82475426772822	2.22138752165157e-06	GSE190027
EFNB2	1.48981393050923	2.22518071972318e-06	GSE190027
RAB5IF	-1.281363595	2.22878150007494e-06	GSE190027
OSR1	1.20288595212371	2.24319412494493e-06	GSE190027
ATG16L2	-1.675388901	2.24319412494493e-06	GSE190027
9-Sep	1.56959367609119	2.24512115071179e-06	GSE190027
VOPP1	1.13992197846509	2.27617190863337e-06	GSE190027
TNNT3	-2.122810421	2.27654309351262e-06	GSE190027
PRSS12	2.15040530872196	2.28251944559849e-06	GSE190027
AL357033.1	-2.653180151	2.35434639849667e-06	GSE190027
RHOBTB1	1.90712436116241	2.40415201966348e-06	GSE190027
PLEKHM1P1	-1.668263769	2.40415201966348e-06	GSE190027
CDC34	-1.00822687	2.41579951527485e-06	GSE190027
FBF1	-1.14557686	2.4249333800205e-06	GSE190027
KIF3B	1.68339396126803	2.4249333800205e-06	GSE190027
AC004130.1	-1.272728675	2.42696962292072e-06	GSE190027
IGKV3-11	3.60769724412391	2.48352607226917e-06	GSE190027
MTERF4	-1.237955881	2.50835192155938e-06	GSE190027
TMEM80	-2.016475326	2.51333480008744e-06	GSE190027
KDELR2	1.05184605748555	2.53367171852506e-06	GSE190027
ARNT2	1.56704279309579	2.54905664215889e-06	GSE190027
EMID1	2.37522518149711	2.54905664215889e-06	GSE190027
SLC44A1	1.2942275189335	2.54905664215889e-06	GSE190027
EDEM3	1.75074433155161	2.56052770951871e-06	GSE190027
SMIM27	-1.304002543	2.57827485728654e-06	GSE190027
SLC40A1	2.12312943187722	2.58184552255999e-06	GSE190027
AP2B1	1.85615358847181	2.58184552255999e-06	GSE190027
ZNF609	1.08279470422053	2.58772155137136e-06	GSE190027
CNEP1R1	-1.132819176	2.59147165840143e-06	GSE190027
LINC01089	-1.125580631	2.59988703676599e-06	GSE190027
ASPH	1.17551203059165	2.61170079957693e-06	GSE190027
AC116345.1	-1.902114128	2.62008108498194e-06	GSE190027
GCNT1	2.95578872969786	2.64608013855204e-06	GSE190027
11-Sep	1.20264826472805	2.66744322242407e-06	GSE190027
SH3BP4	1.70365647520318	2.68478322615919e-06	GSE190027
MAP1LC3A	-1.733952956	2.68916753131614e-06	GSE190027
MANBA	1.21350158706548	2.68916753131614e-06	GSE190027
IGHV1-24	1.05065135969787	2.69753398136293e-06	GSE190027
CCDC127	-1.342012123	2.72172665360319e-06	GSE190027
GDF15	3.152680701	2.72924618104537e-06	GSE190027
SH3BP5L	-1.051491107	2.80015814365411e-06	GSE190027
IMMP2L	-1.112798578	2.8349932191818e-06	GSE190027
NTF4	-1.065848945	2.85961000246498e-06	GSE190027
SLC7A7	2.13195811805466	2.85961000246498e-06	GSE190027
ANXA4	1.87488051646984	2.90906291194693e-06	GSE190027
UQCC3	-1.122652859	2.9204811103512e-06	GSE190027
CARD9	-1.520895548	2.99472491138496e-06	GSE190027
B4GALT1-AS1	-1.514954407	3.04177543538196e-06	GSE190027
LRFN2	-1.706989155	3.10539377878499e-06	GSE190027
DNMBP	1.28341723638063	3.10824011903294e-06	GSE190027
SLC25A24	1.27259532555585	3.10824011903294e-06	GSE190027
RPSAP19	-1.19222452	3.16213191359883e-06	GSE190027
MIR149	-1.07513221	3.19638260391061e-06	GSE190027
SUSD3	-1.138894567	3.21434316460284e-06	GSE190027
PDZD3	2.21066741573587	3.21452134081744e-06	GSE190027
COL3A1	3.81958862083639	3.25464368571378e-06	GSE190027
SLC45A3	3.2650469433659	3.27304536577327e-06	GSE190027
AL122023.1	-1.075689997	3.29481745623202e-06	GSE190027
CDH11	2.30582657597918	3.30766162509727e-06	GSE190027
BATF2	1.55227350996534	3.33365394329924e-06	GSE190027
ID4	-1.463195769	3.34609267858756e-06	GSE190027
AP001360.2	-1.091030046	3.34609267858756e-06	GSE190027
RGS9BP	-1.092453861	3.34609267858756e-06	GSE190027
SLC2A12	-1.699885977	3.41246166299199e-06	GSE190027
PIGT	1.36852763206888	3.44780342629147e-06	GSE190027
UGT8	2.37487465190998	3.4893390297047e-06	GSE190027
ADAM28	3.18475702307436	3.52348746740194e-06	GSE190027
CASP7	1.73096282858587	3.55948318441766e-06	GSE190027
FETUB	-2.989492837	3.56161262500628e-06	GSE190027
APOBEC1	2.38740170916986	3.58080202066596e-06	GSE190027
SNX21	-1.527199267	3.58080202066596e-06	GSE190027
KMT2E-AS1	-1.500969449	3.60544601342044e-06	GSE190027
SLC38A10	1.02660627177343	3.60544601342044e-06	GSE190027
LINC01983	-2.766028927	3.60544601342044e-06	GSE190027
VIL1	5.04438746355324	3.60544601342044e-06	GSE190027
ENAH	2.00281029087432	3.60544601342044e-06	GSE190027
CTSC	1.18496621779322	3.60544601342044e-06	GSE190027
MIA3	1.24460432599132	3.60544601342044e-06	GSE190027
NDUFB11	-1.347151083	3.60544601342044e-06	GSE190027
ACER2	3.07280316373369	3.62922528872523e-06	GSE190027
SLC25A25-AS1	1.35290024302304	3.64877055258662e-06	GSE190027
CYGB	2.0954606992477	3.64877055258662e-06	GSE190027
CYBB	1.40172375400652	3.64877055258662e-06	GSE190027
GALNT5	1.48687893629879	3.64877055258662e-06	GSE190027
COTL1	2.4976289005682	3.66284818957786e-06	GSE190027
C8orf76	-1.210166163	3.67875596619383e-06	GSE190027
CEP76	-1.237968977	3.71661679071987e-06	GSE190027
COL5A2	2.86604560753613	3.74207538200987e-06	GSE190027
ARMCX3	1.23496516117996	3.76549000143431e-06	GSE190027
HELZ2	1.15923587711937	3.76549000143431e-06	GSE190027
LINC01697	-1.887077432	3.77662395205189e-06	GSE190027
TPT1-AS1	-1.302756308	3.77662395205189e-06	GSE190027
CHCHD6	-1.220967747	3.79024962643362e-06	GSE190027
KCTD6	-1.43909892	3.79024962643362e-06	GSE190027
ZNFX1	1.27411941046426	3.81256987987653e-06	GSE190027
SGK2	2.87057959950109	3.81256987987653e-06	GSE190027
AC021218.1	2.31298792650056	3.82112096096356e-06	GSE190027
GPT2	-1.815430143	3.83301397596981e-06	GSE190027
MAST4-AS1	-1.13625167	3.83459544154319e-06	GSE190027
ZNF212	-1.19456461	3.91947118469314e-06	GSE190027
C6orf132	-1.257148684	3.92245985735405e-06	GSE190027
FREM2	1.65579810025666	3.93267420297375e-06	GSE190027
AC027117.2	-1.506329688	3.99892737937809e-06	GSE190027
GABARAPL2	-1.371087029	4.00169485869265e-06	GSE190027
FAM124B	-1.139068394	4.00705737232671e-06	GSE190027
CTSZ	1.58966502472828	4.01154407390511e-06	GSE190027
IHH	2.99385254629843	4.02747933405365e-06	GSE190027
EDNRB	1.55451789409983	4.08621575677813e-06	GSE190027
TSPAN15	2.7032057704144	4.08857699355098e-06	GSE190027
IGLV6-57	2.32834019685888	4.11555342447009e-06	GSE190027
PLEKHG2	1.09172257154385	4.12820082413082e-06	GSE190027
MUC17	6.2961289302592	4.16314397166947e-06	GSE190027
ENTPD7	1.26823106840438	4.27276383237964e-06	GSE190027
TFF3	6.60767347966364	4.27490196568299e-06	GSE190027
COPG1	1.21162368145268	4.31115781892706e-06	GSE190027
KCNG1	-1.502723294	4.31115781892706e-06	GSE190027
CHRNB1	-1.005517851	4.32841399240768e-06	GSE190027
CLIP2	1.68527015419339	4.37279373439474e-06	GSE190027
OSBP2	-1.470443996	4.45893348429239e-06	GSE190027
KRCC1	-1.063178225	4.47533645392868e-06	GSE190027
CYP2F1	-1.516512829	4.48472500646166e-06	GSE190027
AC080038.1	-1.450086243	4.48472500646166e-06	GSE190027
RNASEK	-1.522973961	4.48937902332755e-06	GSE190027
RECQL4	-1.592416138	4.49673549949173e-06	GSE190027
AC024592.2	-2.799852926	4.50057467285257e-06	GSE190027
AR	-1.260450741	4.51233671878781e-06	GSE190027
IGLV2-11	2.36515795596727	4.51410262174446e-06	GSE190027
COX7A1	-2.148385982	4.51410262174446e-06	GSE190027
TAS1R3	-2.338894006	4.51410262174446e-06	GSE190027
AC006333.2	-1.61218042	4.57255922476974e-06	GSE190027
CRISP2	-1.819898763	4.57980414864031e-06	GSE190027
IRAK3	1.32370149155856	4.66286520569271e-06	GSE190027
KCTD14	1.55173180766506	4.6974594904733e-06	GSE190027
CHPF	1.50389022957497	4.72529786039635e-06	GSE190027
LGR4	1.02020851240266	4.76633995863099e-06	GSE190027
AL357033.4	-3.194479203	4.80449221512979e-06	GSE190027
AL079303.1	-2.234377627	4.80449221512979e-06	GSE190027
ABCC4	1.33137342752823	4.84836881878835e-06	GSE190027
TMEM42	-1.255320691	4.84836881878835e-06	GSE190027
ANKRD20A5P	-2.465598888	4.89957959436904e-06	GSE190027
HLA-DQA2	-1.416401117	4.96709470599992e-06	GSE190027
LOX	1.29009038557998	4.98079791591817e-06	GSE190027
PLVAP	1.89416116035041	5.02991266996159e-06	GSE190027
ETNK1	1.3072761317031	5.05906950345392e-06	GSE190027
INSYN1-AS1	-2.097707724	5.11144863472639e-06	GSE190027
TCIM	1.32556735930716	5.12336516999531e-06	GSE190027
AL132857.2	-1.967494176	5.1666276033736e-06	GSE190027
TBC1D8B	1.08580156679798	5.1666276033736e-06	GSE190027
NF1	1.14384171074872	5.1666276033736e-06	GSE190027
LINC01315	-1.524257836	5.17624010537732e-06	GSE190027
KLF13	1.18834226808368	5.20998289470667e-06	GSE190027
TEP1	1.73997466014796	5.26469124061244e-06	GSE190027
FOXL1	1.95656102420973	5.26689432130126e-06	GSE190027
LRP5	1.93645766465952	5.29729876232907e-06	GSE190027
ZFYVE19	-1.149772917	5.3309672304972e-06	GSE190027
POSTN	4.48376126134415	5.3309672304972e-06	GSE190027
RPS6KA1	1.68445042709435	5.3452962527462e-06	GSE190027
EPB41L3	-1.654883744	5.3452962527462e-06	GSE190027
HOXA-AS2	-1.450474267	5.3816170018028e-06	GSE190027
SNX16	-1.465249216	5.3816170018028e-06	GSE190027
ATP2C2	2.93362271495176	5.3816170018028e-06	GSE190027
WNT5A-AS1	-1.507294872	5.39116169448825e-06	GSE190027
KIFC2	-1.445812387	5.40733174466055e-06	GSE190027
HMOX2	-1.146128098	5.44413080451222e-06	GSE190027
RPL21P28	-1.335094435	5.44873136260028e-06	GSE190027
AFDN-DT	-1.434146958	5.48178593335764e-06	GSE190027
NR0B2	2.99607874282862	5.48749553573818e-06	GSE190027
FMNL2	1.28931360442209	5.50775731534011e-06	GSE190027
AC112236.1	-2.192803769	5.51300117584325e-06	GSE190027
PLEKHF1	-2.038549884	5.54416619326202e-06	GSE190027
NFE2L1	1.11407408160605	5.54416619326202e-06	GSE190027
SPRED1	1.25738520880835	5.55325161878124e-06	GSE190027
PLA2G7	1.17184508858465	5.6001622667164e-06	GSE190027
SLC28A2	3.56531994322681	5.61454227892817e-06	GSE190027
SLC43A1	1.99996630091671	5.64404605902567e-06	GSE190027
UBE2F	-1.110877746	5.66954898773933e-06	GSE190027
AL356968.2	-1.050587659	5.66954898773933e-06	GSE190027
EFNB1	1.15067468493075	5.66954898773933e-06	GSE190027
PKM	1.08514520960815	5.68687007038971e-06	GSE190027
GPR27	-1.476188629	5.69077934183427e-06	GSE190027
PGPEP1	2.35209561128617	5.69077934183427e-06	GSE190027
STXBP5-AS1	-2.484213191	5.69077934183427e-06	GSE190027
TMEM150B	2.71772600594516	5.69077934183427e-06	GSE190027
CHGA	4.78565063095227	5.69077934183427e-06	GSE190027
F2R	2.16403351774609	5.69077934183427e-06	GSE190027
GLDC	2.4547366636268	5.69077934183427e-06	GSE190027
ZNF767P	-1.073646021	5.7252187372541e-06	GSE190027
UBALD1	-1.051070221	5.74993632809232e-06	GSE190027
TMEM176B	3.19760083863356	5.76125447775265e-06	GSE190027
AC005831.1	1.31910135178334	5.76636491261298e-06	GSE190027
SPTBN5	-1.560035975	5.76636491261298e-06	GSE190027
DENND3	1.55258218315692	5.77046074299666e-06	GSE190027
PARP12	1.25648038048177	5.80658969160337e-06	GSE190027
PAXIP1-AS1	-1.032182409	5.84993122065659e-06	GSE190027
KEL	-1.797972423	5.90060099293498e-06	GSE190027
CDC14B	1.76595031348212	5.93426282329919e-06	GSE190027
CHPF2	1.04583785142559	5.9571624150079e-06	GSE190027
CBR3-AS1	-1.589840582	5.97158319888702e-06	GSE190027
AC009506.1	-1.360359624	5.97185683756728e-06	GSE190027
DIRC2	-1.498338728	5.97560808791165e-06	GSE190027
SYT17	-1.85710412	6.05132858599217e-06	GSE190027
CIDEC	2.65085126228661	6.05132858599217e-06	GSE190027
ATP6V1FNB	-1.115114287	6.08085924816936e-06	GSE190027
ERGIC1	1.18024528351758	6.08085924816936e-06	GSE190027
ARL4A	-1.033799469	6.10919770573071e-06	GSE190027
CDH20	-1.11942578	6.11164423717677e-06	GSE190027
TRAM2	2.19536555658969	6.1902462814974e-06	GSE190027
IL34	-2.665260528	6.2679531212968e-06	GSE190027
ZNF426-DT	-1.5940412	6.2679531212968e-06	GSE190027
RDH13	-1.072082288	6.2679531212968e-06	GSE190027
TNFRSF21	1.21538853941059	6.27866014134068e-06	GSE190027
N4BP2L1	-1.223998653	6.27866014134068e-06	GSE190027
AC099336.2	-1.106014205	6.27866014134068e-06	GSE190027
FTH1P7	-2.404302418	6.28033418148208e-06	GSE190027
TM9SF3	1.39724630186694	6.28523617738571e-06	GSE190027
TFAP2B	-1.845406575	6.3278629054373e-06	GSE190027
FAT1	2.84325625237695	6.34350164559246e-06	GSE190027
FOXI2	-1.613913932	6.3755940138547e-06	GSE190027
MST1R	1.6960917059951	6.3755940138547e-06	GSE190027
STK19	-1.587278627	6.42418210446802e-06	GSE190027
ZNF431	-2.347127279	6.44856856031152e-06	GSE190027
IGHV3-7	2.00118820975185	6.46230620111266e-06	GSE190027
RPL23AP7	-1.649254443	6.46230620111266e-06	GSE190027
APOL2	1.37889982673578	6.48992856728769e-06	GSE190027
ZNF135	-1.042809422	6.48992856728769e-06	GSE190027
LINC01588	-1.293944987	6.48992856728769e-06	GSE190027
HNF1A-AS1	1.55933248829759	6.48992856728769e-06	GSE190027
AL512274.1	-1.534027403	6.49869481565344e-06	GSE190027
AC006449.6	-1.035592445	6.65239467272725e-06	GSE190027
GMPR	1.57237097384373	6.6546494593526e-06	GSE190027
CCDC12	-1.228250055	6.6590814157066e-06	GSE190027
LINC01269	-2.476354537	6.67475117429775e-06	GSE190027
TLL2	1.11737505879076	6.67475117429775e-06	GSE190027
HES4	-2.083451857	6.67475117429775e-06	GSE190027
CCRL2	1.90271479512735	6.70035656983086e-06	GSE190027
ADGRL3	1.77182212444736	6.82035771073601e-06	GSE190027
GGT5	1.10665190851828	6.83218414955057e-06	GSE190027
AC118754.1	-1.70327967	6.87706122127657e-06	GSE190027
LRP6	1.20102395722144	6.93801803303587e-06	GSE190027
ATP6V1C2	-2.768567211	6.96710032130596e-06	GSE190027
VPS37B	-1.180708251	7.05728905208197e-06	GSE190027
AC073046.1	-1.049237274	7.10609857419169e-06	GSE190027
AC092868.1	1.41718145519701	7.11625255781195e-06	GSE190027
LINC02031	-1.028979684	7.12064564446586e-06	GSE190027
CPD	1.83623439241946	7.14830995310202e-06	GSE190027
FAM177B	2.93182453159706	7.14859915591474e-06	GSE190027
TMEM82	1.54010204070623	7.16330257079021e-06	GSE190027
LAMC2	2.56977142552422	7.2084406021323e-06	GSE190027
MUC3A	3.63063480465874	7.2084406021323e-06	GSE190027
PANX2	-1.765890675	7.21948086969038e-06	GSE190027
AC007318.1	-1.020696094	7.23897387601697e-06	GSE190027
SERPINH1	1.1098979025252	7.31397932383273e-06	GSE190027
CDHR2	4.88135781868906	7.35025452069379e-06	GSE190027
SLC12A7	2.01940987869611	7.3658416646742e-06	GSE190027
SPHK1	-1.55476094	7.368849508736e-06	GSE190027
SIPA1L1	1.0196925825585	7.368849508736e-06	GSE190027
KIAA1522	1.03944745816281	7.37286868351014e-06	GSE190027
AGPS	1.06213903612689	7.39763654040455e-06	GSE190027
ARFGEF3	2.96435575090245	7.40105454948672e-06	GSE190027
LRRC25	1.03263102440392	7.46759217883091e-06	GSE190027
MYL5	-1.24511343	7.49924615371109e-06	GSE190027
LRRC37A3	-1.073621506	7.55832741439971e-06	GSE190027
TBX19	-1.300557421	7.62083428645973e-06	GSE190027
COL5A1	2.61645888238488	7.65963532330984e-06	GSE190027
PCBP1-AS1	-2.271775658	7.70058520802531e-06	GSE190027
NOL3	-1.263546598	7.72989617664868e-06	GSE190027
TMEM200C	1.04823758768749	7.7689416268599e-06	GSE190027
VSTM5	1.29662801687758	7.7870192336724e-06	GSE190027
AC074033.1	-2.267590541	7.78884705499628e-06	GSE190027
PMEPA1	2.16583989142322	7.83388826483152e-06	GSE190027
IGLV7-46	1.8515064042312	7.83388826483152e-06	GSE190027
PIN4	-1.301954181	7.85464968832729e-06	GSE190027
DDC	3.47591961064348	7.88108618050492e-06	GSE190027
PRR26	1.20444696293415	7.89311339966046e-06	GSE190027
AL121899.1	-2.038620289	7.90497849525861e-06	GSE190027
RAB9A	-1.752911793	7.9327205151731e-06	GSE190027
PDCD6	-1.081287825	7.93464569884433e-06	GSE190027
MYORG	1.46820551083346	7.94313076295554e-06	GSE190027
AC245060.4	-2.473272653	7.94761227409955e-06	GSE190027
APLNR	2.05971914929945	7.94761227409955e-06	GSE190027
TGOLN2	1.68332476402677	7.9696188210743e-06	GSE190027
HSD17B8	-1.607540257	7.9696188210743e-06	GSE190027
GSTM2	-1.509110127	7.9696188210743e-06	GSE190027
ANO1	1.99300077156722	7.9696188210743e-06	GSE190027
ZNF57	-1.295254604	8.03256122360038e-06	GSE190027
SPINK7	-2.151270658	8.05792537650342e-06	GSE190027
RASGRP3	1.15762079674543	8.05792537650342e-06	GSE190027
CHMP4C	-1.303037868	8.12264470642464e-06	GSE190027
CPPED1	-1.73228648	8.18047929113821e-06	GSE190027
ARHGEF26	-1.715321801	8.18047929113821e-06	GSE190027
LBX2-AS1	1.36304346563001	8.18047929113821e-06	GSE190027
OSBPL7	2.65306047474521	8.18047929113821e-06	GSE190027
NABP1	-2.287064044	8.18047929113821e-06	GSE190027
BSG	1.35447683196295	8.20932449977206e-06	GSE190027
APAF1	1.39988213572014	8.20932449977206e-06	GSE190027
BMP6	1.59887825995766	8.20932449977206e-06	GSE190027
ZNF692	-1.04168183	8.26417348837378e-06	GSE190027
PLXNB2	1.04866438787787	8.2647857279898e-06	GSE190027
IL12A	-2.148195845	8.2647857279898e-06	GSE190027
DCDC2	1.87149644315261	8.28881506090933e-06	GSE190027
AL137782.1	-1.167399121	8.28881506090933e-06	GSE190027
LINC01843	1.4142301725002	8.28881506090933e-06	GSE190027
SPATA13	1.3305744739392	8.35777855981961e-06	GSE190027
MVP	1.98184388475919	8.36490544725075e-06	GSE190027
PIK3AP1	2.10411914611889	8.36490544725075e-06	GSE190027
RHOU	2.23516044462457	8.41573145278605e-06	GSE190027
PNPLA4	-1.638614135	8.41870590527272e-06	GSE190027
ZNF101	-1.938775508	8.4209932544471e-06	GSE190027
RNASE1	3.38302475121529	8.4379323894459e-06	GSE190027
SLC45A4	1.65227799911133	8.52240454322469e-06	GSE190027
IL12A-AS1	-3.275777174	8.52240454322469e-06	GSE190027
HAPLN1	2.0980155689756	8.55614711808437e-06	GSE190027
FA2H	2.24138567088593	8.55614711808437e-06	GSE190027
RPL23AP87	-1.262211726	8.55614711808437e-06	GSE190027
MMP1	2.57056867813304	8.55614711808437e-06	GSE190027
AL109613.1	1.55324256778559	8.58171152342075e-06	GSE190027
GTF2H5	-1.237566601	8.58171152342075e-06	GSE190027
LHX6	1.11287693859053	8.60958676628188e-06	GSE190027
RPL9P7	-1.022461292	8.61499804753916e-06	GSE190027
AC245060.6	-1.234220368	8.62832563292788e-06	GSE190027
RHOBTB2	1.11383144390124	8.64054497921562e-06	GSE190027
RABGEF1	-1.191530897	8.73094795692502e-06	GSE190027
SCCPDH	1.49430418266595	8.73094795692502e-06	GSE190027
FCRL5	2.36633837432291	8.73094795692502e-06	GSE190027
GRK5	1.74519054563166	8.73094795692502e-06	GSE190027
IGLV2-14	2.855799142	8.73094795692502e-06	GSE190027
MRPS36	-1.120967956	8.74098492552187e-06	GSE190027
SERPINB4	1.84643973776151	8.86270615973014e-06	GSE190027
KIF12	2.318755886	8.98727579580433e-06	GSE190027
CNDP2	1.03328735338344	9.24570872560083e-06	GSE190027
UBE2D1	-1.30082574	9.24827255475749e-06	GSE190027
TESC	3.56482723529153	9.25115660799868e-06	GSE190027
TICAM1	-1.497200257	9.25115660799868e-06	GSE190027
SOX9	1.81251748623847	9.25115660799868e-06	GSE190027
PARD6B	-1.720078254	9.26834611897761e-06	GSE190027
LINC01820	-1.72539912	9.2759854497697e-06	GSE190027
REPS2	2.11870317169094	9.28941262913892e-06	GSE190027
ALS2CL	-1.28335713	9.30711826323869e-06	GSE190027
C12orf75	1.44452357864856	9.33833092486585e-06	GSE190027
ZNF275	1.18763060976485	9.35598738271578e-06	GSE190027
FTH1	-1.984516911	9.35598738271578e-06	GSE190027
MT-CO1	1.36834011508326	9.36301736804176e-06	GSE190027
VASP	1.18469744292992	9.36301736804176e-06	GSE190027
STRADB	-2.187910531	9.36301736804176e-06	GSE190027
TCN2	2.13170227045705	9.39619966033876e-06	GSE190027
IGLV1-40	3.36660123714173	9.46798166119484e-06	GSE190027
RALGAPA2	1.56849447104414	9.4916931304372e-06	GSE190027
COMMD1	-1.277459249	9.4916931304372e-06	GSE190027
HDLBP	1.02195782234605	9.4916931304372e-06	GSE190027
PCSK7	1.28512628785336	9.4916931304372e-06	GSE190027
MYO1C	1.11796819170102	9.50646387952782e-06	GSE190027
GNA15	-1.898239425	9.52422460487204e-06	GSE190027
CD99P1	-1.756644089	9.52422460487204e-06	GSE190027
CBLB	1.13883177237623	9.52422460487204e-06	GSE190027
COX10-AS1	-1.105969876	9.55019704858868e-06	GSE190027
AC107067.1	-1.546809482	9.56972580228709e-06	GSE190027
CD79A	3.19452540505896	9.60259686535604e-06	GSE190027
GALNT7	1.7445494629362	9.60840972007713e-06	GSE190027
ADIRF-AS1	-1.677112704	9.60840972007713e-06	GSE190027
ITGB4	1.94961996649091	9.61314329172308e-06	GSE190027
SLCO2A1	1.59304066970991	9.65181752967275e-06	GSE190027
ARSG	-1.169893297	9.70988665618261e-06	GSE190027
ITGA11	2.08593432461162	9.71169120168217e-06	GSE190027
RGS11	-1.490092562	9.76044142304342e-06	GSE190027
LINC00847	-1.150193324	9.77398345958011e-06	GSE190027
AC010331.1	-1.125801333	9.7789741254926e-06	GSE190027
WASH2P	-1.146212027	9.78007269170209e-06	GSE190027
ANKRD33B	-1.672680186	9.8090389838192e-06	GSE190027
UCN3	1.01213063262568	9.96087068291343e-06	GSE190027
CASC4	1.19729964932452	1.00421806481797e-05	GSE190027
IQCE	1.6028933016062	1.01049383328871e-05	GSE190027
ZNF493	-1.245369232	1.03125287143725e-05	GSE190027
IRX6	-1.560660665	1.03218262838846e-05	GSE190027
ARHGAP26	1.55709528107956	1.04054956975215e-05	GSE190027
PET100	-1.160682026	1.04054956975215e-05	GSE190027
DUSP13	-1.633765412	1.04124577280626e-05	GSE190027
PRKCA	2.01724489985447	1.04195930521162e-05	GSE190027
MYO5C	1.35415943291816	1.04421878308516e-05	GSE190027
DAP	1.33544673741467	1.04502549285008e-05	GSE190027
IL2RA	1.15727608952202	1.04502549285008e-05	GSE190027
AC144831.1	-1.426424224	1.04962935870414e-05	GSE190027
SQLE	1.03234921196842	1.04962935870414e-05	GSE190027
AL390719.1	-2.975695834	1.04962935870414e-05	GSE190027
SNORD104	-1.465084965	1.04962935870414e-05	GSE190027
EDIL3	1.87521165355906	1.04962935870414e-05	GSE190027
GNS	1.45562533599422	1.05531967365565e-05	GSE190027
TRANK1	2.26643400653523	1.05630622121814e-05	GSE190027
IRF4	1.98309500153701	1.05880308156157e-05	GSE190027
TEX30	-1.031146035	1.0593365766462e-05	GSE190027
TMEM184B	1.25110966492195	1.07166939956194e-05	GSE190027
ID2	1.09911255690129	1.07166939956194e-05	GSE190027
AP001033.2	-1.250478015	1.07166939956194e-05	GSE190027
CRIPT	-1.162313203	1.07166939956194e-05	GSE190027
RRBP1	1.31016707401789	1.07461160909083e-05	GSE190027
REG4	8.54022240084528	1.07461160909083e-05	GSE190027
RPP40	-1.227050407	1.07462447892178e-05	GSE190027
FNDC3A	1.03133057938895	1.08372073165717e-05	GSE190027
IGF2BP2	1.9194452350675	1.09735305036014e-05	GSE190027
AC026403.1	-1.257623029	1.09771430157815e-05	GSE190027
NBPF19	-1.076988484	1.10083319848128e-05	GSE190027
VPS13C	2.16617688822451	1.10108797626077e-05	GSE190027
AL031058.1	-1.637688661	1.107884080342e-05	GSE190027
RBBP8NL	-1.07827283	1.11307227503072e-05	GSE190027
LINC00665	-1.271442934	1.11317521192182e-05	GSE190027
MACROD1	-1.524507398	1.11317521192182e-05	GSE190027
UCA1	-1.695890871	1.11684615463775e-05	GSE190027
AP001324.1	-1.341628625	1.12607402474229e-05	GSE190027
ZNF345	-1.20282572	1.13154632053513e-05	GSE190027
UNC5CL	1.7612616690347	1.13154632053513e-05	GSE190027
RPRML	-1.360204836	1.13257914151475e-05	GSE190027
HEBP2	-1.299598314	1.14792972029206e-05	GSE190027
ONECUT3	2.25099907860227	1.14792972029206e-05	GSE190027
HMGCS2	4.57789827914102	1.14793807254157e-05	GSE190027
ARHGAP27P1-BPTFP1-KPNA2P3	-1.334542925	1.14844632421545e-05	GSE190027
ZC3H7A	1.02400018979155	1.15882647901687e-05	GSE190027
CADM4	-1.533847621	1.15882647901687e-05	GSE190027
CNN3	-1.153498401	1.16194322993732e-05	GSE190027
FMO9P	-1.999656016	1.16420979730754e-05	GSE190027
GP6	-1.692351321	1.18555120424463e-05	GSE190027
LGI3	-2.475024647	1.18943160944074e-05	GSE190027
FAM104B	-1.103334867	1.19221771190187e-05	GSE190027
C2	1.39021104643622	1.19221771190187e-05	GSE190027
LINC01023	-1.61720763	1.19221771190187e-05	GSE190027
RFLNB	1.19459507953905	1.19624092824737e-05	GSE190027
ORAI2	1.34015247268843	1.21447689004159e-05	GSE190027
CFI	1.28872366353916	1.21459285530285e-05	GSE190027
ATP8B1	1.66388695992608	1.21997189993524e-05	GSE190027
ETV2	-1.306407755	1.23528769674469e-05	GSE190027
ANO7	1.98049388246033	1.25048017850849e-05	GSE190027
CHST11	1.18185221334665	1.25431911739942e-05	GSE190027
RPS6KA2	1.49410295533291	1.25556926200588e-05	GSE190027
HRAT5	-1.903874755	1.25924352769664e-05	GSE190027
MAN2A1	1.00332837346531	1.26546879337724e-05	GSE190027
ACSL5	2.55832584061521	1.27070462112955e-05	GSE190027
ADGRF2	-1.010833175	1.2802342790929e-05	GSE190027
LAMB1	2.02554423862044	1.28174955357716e-05	GSE190027
IGKV1-39	1.9852169072159	1.28972524584861e-05	GSE190027
RNF128	1.55506070344993	1.29037372470647e-05	GSE190027
KIF13B	1.54268696407239	1.2939486543359e-05	GSE190027
SLURP2	-1.810017004	1.29681286237166e-05	GSE190027
RTP4	1.28743916594626	1.29681286237166e-05	GSE190027
ZG16B	4.36705945891047	1.30186405266105e-05	GSE190027
GRAMD1B	3.4818841678494	1.31363425912311e-05	GSE190027
PIK3R3	1.80117827233346	1.315514688171e-05	GSE190027
GLIS3	1.36248471024687	1.315514688171e-05	GSE190027
AL445253.1	-1.774590626	1.33327654809435e-05	GSE190027
AC002350.1	-1.361130247	1.33327654809435e-05	GSE190027
AC024597.1	-2.319317359	1.33327654809435e-05	GSE190027
CNNM4	1.22156921494991	1.33730845622288e-05	GSE190027
HOXC10	2.57688058540052	1.34133904622492e-05	GSE190027
MGAM	2.43775210766115	1.35366179365228e-05	GSE190027
BX679664.3	-1.024938936	1.3611959961003e-05	GSE190027
FAM25BP	-1.964317467	1.36224572277541e-05	GSE190027
C2orf76	-1.220458858	1.36712755287359e-05	GSE190027
NINJ2	-1.010768405	1.36978711286285e-05	GSE190027
AC025539.1	-1.112349848	1.37215225565042e-05	GSE190027
LUM	2.9619907013249	1.38128581813542e-05	GSE190027
AC100810.1	-1.876127722	1.38323518358092e-05	GSE190027
RFK	-1.462637662	1.3876414817376e-05	GSE190027
AC087741.3	-1.312898382	1.3876414817376e-05	GSE190027
RNLS	-1.454899948	1.3876414817376e-05	GSE190027
CDR2L	1.45613580514006	1.40717205495473e-05	GSE190027
ECT2	1.07137935843955	1.41265772438507e-05	GSE190027
MYRF	2.57356801624336	1.4134580492833e-05	GSE190027
IGHM	5.51779559594777	1.41475054292529e-05	GSE190027
BCAR1	1.38869041094844	1.41553785216395e-05	GSE190027
CSNK1E	-1.258171866	1.42103955480183e-05	GSE190027
PBLD	2.2988782560795	1.42462779030887e-05	GSE190027
SGSM1	1.0075851482977	1.42647206163654e-05	GSE190027
RTL6	1.55105415337532	1.42656243300489e-05	GSE190027
AC096733.2	-1.303847007	1.43787418108286e-05	GSE190027
SPRY4	2.00596639863615	1.43886390142613e-05	GSE190027
ZNF682	-1.278739241	1.43886390142613e-05	GSE190027
AHCYL2	1.74321144013189	1.44577734515737e-05	GSE190027
AL445933.1	-1.259570658	1.46117506733453e-05	GSE190027
OVOL1-AS1	-1.14948082	1.46117506733453e-05	GSE190027
SNX24	-1.828818888	1.46487104609295e-05	GSE190027
IGKV1-16	1.77225040971696	1.47721478064507e-05	GSE190027
SNHG12	-1.268239368	1.48629262478161e-05	GSE190027
RALGDS	-1.116349454	1.48769179053722e-05	GSE190027
MMP19	1.09258172275554	1.50368720135581e-05	GSE190027
LPCAT1	2.04311999707584	1.50484077215767e-05	GSE190027
AC132812.1	-1.235184364	1.50484077215767e-05	GSE190027
FO538757.1	-1.204612548	1.51725798416314e-05	GSE190027
HEBP1	-1.069344736	1.52075901944883e-05	GSE190027
AC125232.2	-1.959721734	1.52954408715485e-05	GSE190027
HEXB	1.23027368003605	1.53996563250589e-05	GSE190027
PRKAA2	-1.820665487	1.55227706021691e-05	GSE190027
FAM174A	-1.181466265	1.55288951941419e-05	GSE190027
MPV17L	1.39756402733642	1.55288951941419e-05	GSE190027
HTR3B	-1.459908959	1.55288951941419e-05	GSE190027
ITGA6	2.00357196925225	1.55288951941419e-05	GSE190027
NAPEPLD	1.74576952540194	1.55288951941419e-05	GSE190027
GPAT3	-1.399410958	1.553881226681e-05	GSE190027
IGLV1-47	2.59768246028215	1.56802157703872e-05	GSE190027
ASPG	-2.719454782	1.57244979646815e-05	GSE190027
PADI3	-2.492709651	1.57526992025499e-05	GSE190027
PTGDR2	2.13882859892793	1.58273598316818e-05	GSE190027
CA2	4.36364523870501	1.59010911428056e-05	GSE190027
COL1A1	3.86015856944521	1.59226688206793e-05	GSE190027
FAM3D	-1.622922775	1.59326255486402e-05	GSE190027
PORCN	-2.395925724	1.59837545731452e-05	GSE190027
TMEM181	1.18632029553404	1.59962648537851e-05	GSE190027
CYP2S1	2.72752196181065	1.60851694296278e-05	GSE190027
TGM3	-1.369524434	1.64419811952967e-05	GSE190027
CLEC18B	-1.654104553	1.64841585461038e-05	GSE190027
GNG4	-3.390272831	1.66429624928569e-05	GSE190027
TBKBP1	-1.42216737	1.66522409507102e-05	GSE190027
IGDCC4	1.65144214157052	1.66761146509885e-05	GSE190027
LINC01088	-1.418942888	1.66761146509885e-05	GSE190027
ELF4	1.22180707148207	1.66761146509885e-05	GSE190027
P2RX4	1.54138053171592	1.67387634409918e-05	GSE190027
CES1P2	-2.206365702	1.69487923134943e-05	GSE190027
IRS1	2.51357443693339	1.69720729776802e-05	GSE190027
PANK2	-1.19511554	1.69805749388642e-05	GSE190027
DLG2	-1.837003006	1.72604646428847e-05	GSE190027
AC000089.1	-1.021170145	1.74486658160236e-05	GSE190027
ACLY	1.34894865550037	1.74994518492875e-05	GSE190027
C2orf72	2.84114856826368	1.750617978761e-05	GSE190027
SLC16A11	-1.443193864	1.76703947347407e-05	GSE190027
HSPB8	-1.963167548	1.77098877082371e-05	GSE190027
HYAL1	2.26283943637994	1.77352912792799e-05	GSE190027
EPB41L4B	3.03175005270646	1.77352912792799e-05	GSE190027
AMACR	-1.092856844	1.77352912792799e-05	GSE190027
PELI1	-1.321567534	1.77479441076012e-05	GSE190027
ABCC6	1.65718592967489	1.77647223480127e-05	GSE190027
AL356867.1	-2.527723936	1.77647223480127e-05	GSE190027
BMP4	1.72307995957042	1.77647223480127e-05	GSE190027
APP	2.41332047307909	1.77647223480127e-05	GSE190027
SMAD6	1.59613094366451	1.78749520530899e-05	GSE190027
TMEM176A	2.74328245333266	1.8029187324088e-05	GSE190027
ARL4D	-1.420450369	1.8029187324088e-05	GSE190027
MGAT5	1.60955268531176	1.80514096697694e-05	GSE190027
ZNF503-AS1	-2.191576589	1.82214641554233e-05	GSE190027
AC073861.1	-1.146176888	1.83007359326691e-05	GSE190027
AL161785.1	-1.464663508	1.83651204948942e-05	GSE190027
ZNF92	-1.809073673	1.84030329145722e-05	GSE190027
SLC43A2	1.73752759166638	1.84611806349511e-05	GSE190027
ZNF556	-1.002717417	1.85398948261996e-05	GSE190027
SELENON	1.04508609052204	1.85398948261996e-05	GSE190027
LRRC59	1.2383058922928	1.85477728517564e-05	GSE190027
EML3	-1.303314234	1.8561818069602e-05	GSE190027
WWOX	-1.307369556	1.86506078407129e-05	GSE190027
IGHA1	7.35331361444921	1.86506078407129e-05	GSE190027
LINC00964	-1.341697964	1.86506078407129e-05	GSE190027
DAB2IP	1.16399304132922	1.86506078407129e-05	GSE190027
UPRT	-1.134646267	1.86517745830014e-05	GSE190027
CD164L2	-1.472696278	1.86992414543607e-05	GSE190027
ZNF662	-1.426779201	1.87910942539742e-05	GSE190027
CYP2T1P	-2.043078296	1.87910942539742e-05	GSE190027
RUSC2	-1.325995702	1.88484384345557e-05	GSE190027
PSAP	1.04093609930071	1.8855737985028e-05	GSE190027
GGTA1P	-2.339100938	1.90872172232424e-05	GSE190027
COL4A1	2.75252218651679	1.91127275745401e-05	GSE190027
TNFRSF10D	1.51963666672777	1.91284456197586e-05	GSE190027
PHLDB2	2.06098607777073	1.92014633070496e-05	GSE190027
CTSV	-1.705272498	1.92390684227288e-05	GSE190027
SFTA2	-3.44205917	1.92521762957144e-05	GSE190027
RBP7	-2.493772	1.9377733897363e-05	GSE190027
UNC79	-1.314599972	1.94530521628974e-05	GSE190027
SAMD10	-1.086357609	1.95271376637887e-05	GSE190027
ABLIM2	-1.175445551	1.95975151852567e-05	GSE190027
HSP90B1	1.45631326520613	1.96955551923255e-05	GSE190027
PTPRN2	2.55689957176218	1.98445448411449e-05	GSE190027
TBX6	-1.236111653	1.98505044993688e-05	GSE190027
UFSP1	-1.199167526	1.98508373536644e-05	GSE190027
AC016596.1	-1.11236435	1.98826935727416e-05	GSE190027
LGALS9	1.74718004791461	1.99289215991631e-05	GSE190027
HKDC1	3.39831239290866	1.99762870011734e-05	GSE190027
MZB1	3.45938164015412	2.00466016799311e-05	GSE190027
CSRNP1	-1.19779135	2.00604019916972e-05	GSE190027
SLC16A5	1.26451290988708	2.0130009877495e-05	GSE190027
ADAMTS7	1.75170472185516	2.01815936311322e-05	GSE190027
PDLIM2	-1.318313385	2.02469689237312e-05	GSE190027
A2M	3.18661684058344	2.02469689237312e-05	GSE190027
TBC1D30	1.68937348023247	2.02752132953724e-05	GSE190027
SMPD3	2.46272080306561	2.02752132953724e-05	GSE190027
HSBP1L1	-1.547873888	2.02857801527909e-05	GSE190027
HNF4G	3.05624547126024	2.04148869465052e-05	GSE190027
AP001992.1	-1.25627653	2.04212088432609e-05	GSE190027
PCSK1N	1.4293910153785	2.04620462754322e-05	GSE190027
CDK5R1	-1.165917181	2.04704770976768e-05	GSE190027
LINC01395	-1.625929429	2.06618643555806e-05	GSE190027
CMPK2	1.43050484560187	2.06618643555806e-05	GSE190027
KIF21B	1.31987362034972	2.07883905411517e-05	GSE190027
AMOTL2	-1.399831885	2.07891981891435e-05	GSE190027
ZNF714	-1.913591636	2.08349068014591e-05	GSE190027
DMRT3	-1.10153959	2.08503033990207e-05	GSE190027
NRIP1	1.09595063454159	2.08895953043237e-05	GSE190027
AC092611.3	-1.145884177	2.11138309226431e-05	GSE190027
ZNF738	-1.055913401	2.12633879484295e-05	GSE190027
ZNF83	-1.178295392	2.12633879484295e-05	GSE190027
PLAT	2.66790871842999	2.12633879484295e-05	GSE190027
TBC1D1	1.959425551	2.13093277502464e-05	GSE190027
NHLH2	-1.576272813	2.13388648445111e-05	GSE190027
TM6SF2	1.98453261222036	2.14134024170937e-05	GSE190027
ALDH1A1	2.38610144416856	2.14422945609547e-05	GSE190027
FLNB	1.88980064923009	2.14556639424088e-05	GSE190027
NECTIN3	2.30171560780881	2.14798152389589e-05	GSE190027
AL121761.1	-2.533316811	2.16435208604531e-05	GSE190027
CXCR4	1.36949346436713	2.16853990435125e-05	GSE190027
FSIP2	2.25075164958515	2.1715669240493e-05	GSE190027
RPL12P4	-1.13105757	2.18347171763727e-05	GSE190027
TNNT2	-1.293732311	2.18928175026675e-05	GSE190027
CETN3	-1.182129568	2.19244912998708e-05	GSE190027
CCDC84	-1.001603818	2.2041928950401e-05	GSE190027
AC007608.3	-1.256631795	2.2041928950401e-05	GSE190027
NCOR1	1.15067530743057	2.2041928950401e-05	GSE190027
APOL1	2.94345787103386	2.2041928950401e-05	GSE190027
FBXO32	-1.416793009	2.22765620513306e-05	GSE190027
MIR4787	-1.069296645	2.2298752440344e-05	GSE190027
SHROOM1	1.03483813902658	2.23897153629308e-05	GSE190027
SYT8	-3.103837799	2.25866333304259e-05	GSE190027
ZNF273	-1.166942269	2.27199207495503e-05	GSE190027
LINC02036	-1.610402204	2.27320881164186e-05	GSE190027
PDE6A	-1.714869923	2.27320881164186e-05	GSE190027
SYNJ2	1.02906564650947	2.27705695008301e-05	GSE190027
EPCAM	3.63875517716444	2.27705695008301e-05	GSE190027
CCL17	-1.749528544	2.28283279146389e-05	GSE190027
AC246787.1	-1.11179249	2.28509583140025e-05	GSE190027
BEND7	1.3358208529844	2.31025860575382e-05	GSE190027
EPS8	1.58267304260978	2.3141200911914e-05	GSE190027
CD180	1.1660547225701	2.32845694010865e-05	GSE190027
AC022872.1	-1.163968245	2.32845694010865e-05	GSE190027
DKK2	-1.10893335	2.32845694010865e-05	GSE190027
AC110619.1	-2.226550628	2.33144477870255e-05	GSE190027
KCTD17	-1.0637947	2.33252736789392e-05	GSE190027
ZNF667-AS1	-1.662852287	2.33252736789392e-05	GSE190027
CRACR2A	2.00724744634688	2.35151331730122e-05	GSE190027
TNFRSF1B	1.84807207287733	2.35395308647367e-05	GSE190027
RNF169	-1.109893191	2.37126790051187e-05	GSE190027
IGHV6-1	1.52353777948313	2.37126790051187e-05	GSE190027
SPTBN1	2.33739156348639	2.37857222387205e-05	GSE190027
OAS3	1.17528157553983	2.37872053722288e-05	GSE190027
MIF4GD	-1.096159411	2.38010976788659e-05	GSE190027
ACY3	2.60562121582916	2.38607332186534e-05	GSE190027
TRIM16	-1.37617495	2.39100557168514e-05	GSE190027
RTKN2	-1.613464207	2.40992540616415e-05	GSE190027
C18orf25	-1.642864582	2.42021560310432e-05	GSE190027
RND3	-2.111506083	2.42376323195181e-05	GSE190027
CLVS1	-1.276284304	2.42658318901059e-05	GSE190027
METTL7B	2.91969609043154	2.43209337368751e-05	GSE190027
CDKN2D	-1.061394381	2.43209337368751e-05	GSE190027
ECHDC2	-1.359341651	2.43822788135228e-05	GSE190027
FARP1	1.50099178955853	2.46028076934619e-05	GSE190027
PGM2L1	1.57935648916899	2.46514089936656e-05	GSE190027
SLCO4A1-AS1	-1.696919942	2.46680343472011e-05	GSE190027
IQSEC1	1.15723585159619	2.46680343472011e-05	GSE190027
FNDC4	-2.667570536	2.46680343472011e-05	GSE190027
PMVK	-1.249320707	2.46680343472011e-05	GSE190027
DPY19L1	1.25655198156926	2.47198900523744e-05	GSE190027
TMEM256	-1.446502568	2.47396075124903e-05	GSE190027
STN1	-1.939953917	2.48666389181443e-05	GSE190027
C12orf29	-1.135714007	2.49223464203817e-05	GSE190027
SH3PXD2B	1.22054900319432	2.5008205964424e-05	GSE190027
AC011611.2	-1.104172996	2.51724597107261e-05	GSE190027
GALNT4	1.14941042326102	2.52107784987656e-05	GSE190027
ALOX5	-1.250774564	2.52270151841291e-05	GSE190027
IGHA2	6.98155177170569	2.52718989675599e-05	GSE190027
TNFSF13	1.34623898621334	2.52718989675599e-05	GSE190027
PLEKHB1	2.41813009689117	2.52718989675599e-05	GSE190027
OASL	2.70090129545574	2.53084130318029e-05	GSE190027
FBP1	2.12895515982486	2.53330191954772e-05	GSE190027
HNF1A	1.67176427663462	2.53795025195598e-05	GSE190027
C10orf143	-1.084901271	2.54389218886488e-05	GSE190027
COL1A2	3.70602245156478	2.56422102669465e-05	GSE190027
IGKV1-12	1.41012914566743	2.56422102669465e-05	GSE190027
LILRB4	1.05967119151122	2.58919008459688e-05	GSE190027
DAB2	1.8521097379287	2.58946093705823e-05	GSE190027
FOXP4	1.77937211508199	2.59852764383172e-05	GSE190027
MT-ND5	1.61364192986316	2.62297170980465e-05	GSE190027
MIEF2	-1.497973331	2.62536573150356e-05	GSE190027
AC022613.1	1.30790659380298	2.63236102323921e-05	GSE190027
AP000553.5	-1.01490911	2.63513228407167e-05	GSE190027
PRR16	1.40224496828086	2.63651175241401e-05	GSE190027
IGKC	6.79563958697643	2.63651175241401e-05	GSE190027
MPEG1	1.30113255351228	2.64539948051204e-05	GSE190027
HLF	-1.28057431	2.65444083333529e-05	GSE190027
UBE2B	-1.381536161	2.67788574974406e-05	GSE190027
DENND5B	1.7139801764536	2.681305285439e-05	GSE190027
ADAMTS15	2.63352139150616	2.69731194383197e-05	GSE190027
EXPH5	-1.683091893	2.70809401007852e-05	GSE190027
ACER1	-2.794398893	2.71378223906663e-05	GSE190027
C3orf67	-1.863788336	2.72884798390732e-05	GSE190027
FNIP2	1.16498375435012	2.74597942954537e-05	GSE190027
FMOD	2.32595293249023	2.75069145707901e-05	GSE190027
ANAPC15	-1.010335175	2.75069145707901e-05	GSE190027
GPR39	1.1761443566001	2.75457211606699e-05	GSE190027
BDKRB1	-1.568775802	2.7597892359618e-05	GSE190027
KLC3	-1.774150385	2.77834242515348e-05	GSE190027
TPRA1	-1.10226611	2.78920893236975e-05	GSE190027
DLG5	1.03081525384526	2.79635311446798e-05	GSE190027
LIPE-AS1	-1.536078489	2.79707359684286e-05	GSE190027
NR1D1	-1.19426386	2.80411411416754e-05	GSE190027
PXN	1.56830254088372	2.82080651371333e-05	GSE190027
KAZN	-1.693095631	2.82774101560052e-05	GSE190027
FNTB	-1.157952991	2.82774101560052e-05	GSE190027
TMC1	-2.774210069	2.84261902679881e-05	GSE190027
CREG2	1.34816008293125	2.84390973878948e-05	GSE190027
AL445524.1	-1.279786883	2.84747512893059e-05	GSE190027
PLBD2	1.31917247380814	2.85324140081664e-05	GSE190027
NRTN	-2.132715472	2.8632943216673e-05	GSE190027
BLOC1S1	-1.229691334	2.86786016324942e-05	GSE190027
MSX2	1.67313158499188	2.86786016324942e-05	GSE190027
CLSTN1	1.25968142451651	2.86786016324942e-05	GSE190027
LPIN1	-1.268255157	2.8688112014372e-05	GSE190027
CEMIP2	2.07547138467568	2.86975718429595e-05	GSE190027
PLIN3	-1.365020924	2.87728037303644e-05	GSE190027
HIST1H2BC	-2.070986828	2.88958256456343e-05	GSE190027
SLC6A4	-1.930579375	2.89867469226647e-05	GSE190027
MRVI1-AS1	-1.643972375	2.90156129783794e-05	GSE190027
PML	1.13819922398387	2.90937223663057e-05	GSE190027
QRICH2	-1.421415106	2.91224351474998e-05	GSE190027
SGCB	1.20800706475673	2.91473326131485e-05	GSE190027
IFI35	1.19357310841879	2.91473326131485e-05	GSE190027
HRASLS2	1.63404197088172	2.91633480625694e-05	GSE190027
KLHL17	-1.209027214	2.91688806155571e-05	GSE190027
AGRN	1.42344244067541	2.91688806155571e-05	GSE190027
AC245060.5	-1.505496762	2.92305645757317e-05	GSE190027
SIPA1L3	1.69428507647367	2.92868922206686e-05	GSE190027
RABIF	-1.032374933	2.92868922206686e-05	GSE190027
P3H4	1.08910646067915	2.93966495277501e-05	GSE190027
TNIK	2.13692082276742	2.9430154577003e-05	GSE190027
CTSS	1.26314218184358	2.95061686949991e-05	GSE190027
PLOD3	2.13011871767962	2.98151660172981e-05	GSE190027
PRKCH	-1.221356893	2.99946049162626e-05	GSE190027
MSN	1.50364930299699	3.00515856043845e-05	GSE190027
COL23A1	1.70311657433917	3.00515856043845e-05	GSE190027
LINC00551	-1.449412521	3.01144935189894e-05	GSE190027
CTNNAL1	-1.389267997	3.03610745975063e-05	GSE190027
TMEM200B	-1.083221718	3.03610745975063e-05	GSE190027
IGHD	1.08475476897186	3.04457181729447e-05	GSE190027
ACSL4	1.51636329040568	3.05555291545761e-05	GSE190027
EIF3J-DT	-1.126424981	3.06529244701822e-05	GSE190027
ST6GAL1	2.01863986503025	3.07897310646485e-05	GSE190027
TNNI2	-2.31540501	3.09500615817696e-05	GSE190027
HELQ	-1.036475083	3.12006506315301e-05	GSE190027
MFHAS1	1.66761109904725	3.12832203529684e-05	GSE190027
PRDM16	2.27055970155021	3.12899572050967e-05	GSE190027
RNF224	-2.04144749	3.13134850202099e-05	GSE190027
MAN1A1	2.53280279620359	3.13749106357208e-05	GSE190027
LINC02303	-2.427079359	3.14641974896692e-05	GSE190027
EXOC3L4	1.37222202675763	3.15387137794391e-05	GSE190027
HMGA2	1.49841110723642	3.15790380711601e-05	GSE190027
KRT32	-1.717326688	3.15790380711601e-05	GSE190027
FUT4	2.03996400636751	3.16317912507336e-05	GSE190027
CR1	1.1001460652906	3.20291544336845e-05	GSE190027
BMT2	-1.170828997	3.21215802569677e-05	GSE190027
CRCT1	-2.060886916	3.21348871934474e-05	GSE190027
MSC	1.45408613187671	3.21982030477923e-05	GSE190027
AP000692.2	-1.341041886	3.25369028710219e-05	GSE190027
AL365205.1	-1.373875311	3.25705339544184e-05	GSE190027
IGHG3	4.9496095515311	3.26229025299688e-05	GSE190027
SDF4	1.02934441028774	3.26698565658163e-05	GSE190027
ZNF790	-1.115682123	3.26825923349632e-05	GSE190027
CLSTN2	1.24221221337563	3.2828456344373e-05	GSE190027
AC004816.1	-2.604765432	3.28373398073848e-05	GSE190027
SMDT1	-1.324660216	3.28740739466527e-05	GSE190027
STARD10	1.33561110795527	3.34196647492668e-05	GSE190027
AHR	1.19594089063742	3.34484327628518e-05	GSE190027
DNM3	1.06282658256974	3.34805603672365e-05	GSE190027
LONRF3	1.1618541571342	3.36409205627963e-05	GSE190027
KRT6A	2.43647966636401	3.39059688543505e-05	GSE190027
TPD52	1.09436977365954	3.39449934455452e-05	GSE190027
JCHAIN	6.04826160597011	3.42544764107989e-05	GSE190027
PYM1	-1.010304148	3.42544764107989e-05	GSE190027
TTC3	1.11402472830093	3.42742272035688e-05	GSE190027
FHL2	1.48442165837716	3.42742272035688e-05	GSE190027
IGLON5	-1.46005951	3.43273106983938e-05	GSE190027
BCAS1	1.85617276822323	3.44623091183467e-05	GSE190027
CAB39L	-1.261010757	3.46372041448257e-05	GSE190027
ATP2A2	1.06606063629334	3.47645022292746e-05	GSE190027
IGHG1	6.9649362753243	3.48572242860646e-05	GSE190027
AC103810.3	-1.353013617	3.49089638110288e-05	GSE190027
EMILIN1	3.06901839766933	3.51154161020014e-05	GSE190027
NPDC1	1.7634488060328	3.51810614458545e-05	GSE190027
TLN2	2.54954465414833	3.53255259497026e-05	GSE190027
SELENBP1	1.49668428427231	3.53258148571019e-05	GSE190027
ARG1	-2.381580035	3.61370397474087e-05	GSE190027
LINC00330	-1.968577097	3.61604923463839e-05	GSE190027
DDHD1	1.14668345615871	3.61896961645624e-05	GSE190027
ZNF488	1.1824091655971	3.6219263172323e-05	GSE190027
AL691432.2	-1.210516845	3.63398252321486e-05	GSE190027
TGFBI	1.69704439092594	3.63855335498743e-05	GSE190027
CHIC2	-1.438308991	3.63855335498743e-05	GSE190027
FLG-AS1	-2.144103545	3.64023175585476e-05	GSE190027
RNF213	1.41885352015858	3.64042250903189e-05	GSE190027
CD163	1.95293474047539	3.65324986460223e-05	GSE190027
AC108134.1	-1.370147207	3.66515042055239e-05	GSE190027
LINC01451	-1.003669178	3.67243303514944e-05	GSE190027
SSBP2	-1.203951778	3.68919758222387e-05	GSE190027
KLB	-1.536817691	3.68919758222387e-05	GSE190027
SERPINA1	3.62544665597849	3.68919758222387e-05	GSE190027
CRTAC1	-3.319091053	3.70869711972027e-05	GSE190027
CDC42BPA	1.99845311106698	3.73881366809425e-05	GSE190027
S100A14	-1.241142083	3.74478801167507e-05	GSE190027
PLEKHS1	2.22782186336985	3.74763473748755e-05	GSE190027
IYD	2.33357456617079	3.74998458150497e-05	GSE190027
RNF227	-1.004633052	3.78299617783903e-05	GSE190027
FAM89B	-1.212254341	3.78299617783903e-05	GSE190027
ZNRF1	-1.760949647	3.80315839506278e-05	GSE190027
ARHGAP42	1.22855752397713	3.81906725893857e-05	GSE190027
CALB2	-2.564822481	3.82012836999516e-05	GSE190027
KRT33A	-1.918584676	3.83426328322535e-05	GSE190027
IGHV3-33	1.32862727370554	3.83426328322535e-05	GSE190027
CD276	1.49934065370293	3.85254758667732e-05	GSE190027
AL158206.1	2.32044620347267	3.86222583841656e-05	GSE190027
DHRS4L2	-1.199892916	3.89863177611023e-05	GSE190027
FLJ37453	-1.13159439	3.90024089325654e-05	GSE190027
BANK1	1.16672452059535	3.90929515263917e-05	GSE190027
WBP1	-1.312098768	3.91402685173117e-05	GSE190027
PLPP2	1.02289577918109	3.92610473997662e-05	GSE190027
FGF22	-1.687075303	3.92740541463576e-05	GSE190027
PEAK1	1.58190828923023	3.92740541463576e-05	GSE190027
HLA-A	1.25863975832599	3.94637888386597e-05	GSE190027
RPL41P5	-1.089896776	3.96805614568813e-05	GSE190027
5-Mar	-1.30872602	3.97521263942461e-05	GSE190027
AC007969.1	-1.459790283	3.98282545887877e-05	GSE190027
LINC01206	-1.061473634	3.99591480837854e-05	GSE190027
KRT8P3	1.40984063457547	4.0194049343634e-05	GSE190027
HYOU1	1.10135309229869	4.01980112401839e-05	GSE190027
AL162376.1	-1.035905919	4.0228446449625e-05	GSE190027
ABHD12	-1.025480943	4.03160255557857e-05	GSE190027
CSNK2B	-1.09410577	4.0543392703684e-05	GSE190027
VASN	-1.423835781	4.09406430802845e-05	GSE190027
CYP4F35P	-2.099166837	4.12965066324905e-05	GSE190027
MYOF	1.3137218583632	4.14310884278781e-05	GSE190027
MKRN3	-1.171335266	4.15766276952535e-05	GSE190027
SULT1A1	1.61343441893063	4.15838875631775e-05	GSE190027
PPP1R14BP3	-1.062530363	4.16040947443931e-05	GSE190027
ARHGEF38	1.44431638693382	4.1711548615064e-05	GSE190027
PNMA2	1.47566962529032	4.18268369218328e-05	GSE190027
PQLC1	-1.321938618	4.18330632096811e-05	GSE190027
GDPD5	1.22876385697391	4.19949174707739e-05	GSE190027
EXTL3	1.05286571931388	4.23834025511158e-05	GSE190027
MLIP	-1.026604244	4.27965723767812e-05	GSE190027
TGFBR2	2.05453517274395	4.29055422386953e-05	GSE190027
KIAA1211L	-1.104115553	4.29951435874006e-05	GSE190027
CNST	-1.241295912	4.30047611327228e-05	GSE190027
IGSF11	-1.249314233	4.31157821515357e-05	GSE190027
IGLC2	6.17900937031188	4.31157821515357e-05	GSE190027
ERAP1	1.36128366142064	4.320421601312e-05	GSE190027
MICAL2	2.50849113329179	4.320421601312e-05	GSE190027
TTC9	-2.51283929	4.33219485403467e-05	GSE190027
WDSUB1	-1.12445616	4.34053383868665e-05	GSE190027
RPL7AP6	-1.541098984	4.35431179242301e-05	GSE190027
KIAA1549	1.56082963134157	4.38575200977976e-05	GSE190027
INF2	1.80034873951812	4.38631367466307e-05	GSE190027
RGL3	1.54822229125612	4.39899277721175e-05	GSE190027
PPP1R14D	1.99017136792378	4.40382686642729e-05	GSE190027
AC133785.1	-1.212414612	4.42224372440739e-05	GSE190027
TRIM15	2.54403399666215	4.43344928376514e-05	GSE190027
WNT2B	-1.27459971	4.43929891037997e-05	GSE190027
CANX	1.08712635957709	4.49084442377426e-05	GSE190027
ZNF416	-1.232817067	4.51724928935029e-05	GSE190027
NADK	1.06566612230002	4.54488782555572e-05	GSE190027
BOLA1	-1.011020329	4.54645799087038e-05	GSE190027
GYPC	-1.08107079	4.56857766474607e-05	GSE190027
C5orf66-AS1	-2.512923164	4.57783299954491e-05	GSE190027
AC083799.1	-1.288354319	4.58570780716859e-05	GSE190027
SPP1	1.45506780389187	4.58579311845762e-05	GSE190027
FSTL4	-1.308402296	4.58709400712771e-05	GSE190027
FUCA2	1.25790686695883	4.60345251589161e-05	GSE190027
MC5R	-1.133205607	4.60700796168817e-05	GSE190027
ANG	1.36967431435116	4.6198241716339e-05	GSE190027
TMA7	-1.30162469	4.6198241716339e-05	GSE190027
TIFA	-1.339884102	4.66564807185216e-05	GSE190027
XKR9	1.14882736671546	4.66564807185216e-05	GSE190027
ASAP2	1.49899960640454	4.66564807185216e-05	GSE190027
LIN7B	-1.76263525	4.66638619846291e-05	GSE190027
AC027309.2	-1.229273353	4.66869227112982e-05	GSE190027
STRIP2	1.06992949875375	4.66901987911752e-05	GSE190027
TP53I3	-1.895644242	4.69188030749484e-05	GSE190027
C4B	2.26592493775948	4.7136908252344e-05	GSE190027
PTPRZ1	1.33592091517938	4.80396948348316e-05	GSE190027
HSD17B11	1.7949930754089	4.80867983453386e-05	GSE190027
AC008105.2	-1.13469758	4.81371373684134e-05	GSE190027
B4GALNT3	1.82173260348001	4.84213294654794e-05	GSE190027
RPL13P12	-1.031298574	4.86077501392276e-05	GSE190027
PKN1	1.47505104452762	4.87435781108598e-05	GSE190027
CLTC	1.00402123221031	4.91360730569723e-05	GSE190027
ADGRE5	1.97047494571828	4.91451676318786e-05	GSE190027
STX11	-1.04516573	4.92889124131265e-05	GSE190027
SPNS3	-1.462789991	4.95279781840215e-05	GSE190027
GPR35	2.22458076510457	4.97981152148684e-05	GSE190027
AC008972.2	-1.191760227	4.9916576809441e-05	GSE190027
MDK	1.74547665127458	4.9916576809441e-05	GSE190027
RNF223	-2.577649511	4.9916576809441e-05	GSE190027
KLF2	2.50732926073656	4.9916576809441e-05	GSE190027
SMIM29	-1.038448087	5.01822529137303e-05	GSE190027
SFXN3	1.38049102281806	5.02694432219847e-05	GSE190027
ADAR	1.19726463562423	5.02694432219847e-05	GSE190027
LARGE1	1.32162796940744	5.05278659937829e-05	GSE190027
TOX	1.60437062871375	5.05278659937829e-05	GSE190027
ZNRD1	-1.038163511	5.05278659937829e-05	GSE190027
PRTFDC1	1.46359169605456	5.1143338777608e-05	GSE190027
METRNL	-1.316307395	5.11448410778411e-05	GSE190027
GPX8	1.00493679968935	5.14427795812989e-05	GSE190027
CEP85L	1.02871777137516	5.1466842463645e-05	GSE190027
UGGT1	1.26240911627706	5.15854566089127e-05	GSE190027
SLC39A7	1.0776536527155	5.22221925695753e-05	GSE190027
CD22	1.47840447383402	5.28325871019839e-05	GSE190027
TCP11L2	-2.375694134	5.28580786732061e-05	GSE190027
SMIM32	2.02045510155048	5.31180828661903e-05	GSE190027
ID3	1.23453784007469	5.36689565678454e-05	GSE190027
GBP1	1.07005109382091	5.38948129254505e-05	GSE190027
RECQL5	-1.419282619	5.41075430451545e-05	GSE190027
DUSP28	-1.029204499	5.4144474815444e-05	GSE190027
FAM129B	-1.144670206	5.44638794967439e-05	GSE190027
POLR2J3	-2.005972143	5.44688083043042e-05	GSE190027
SDR39U1	-1.103999647	5.44874091321806e-05	GSE190027
LILRB1	1.05517895640462	5.48634592394235e-05	GSE190027
CARD11	1.79212904184702	5.4943309116543e-05	GSE190027
KATNBL1	-1.173814301	5.50313910839215e-05	GSE190027
NOTUM	1.32051978318363	5.51251988213561e-05	GSE190027
WNK4	-1.90619883	5.5331149766953e-05	GSE190027
NUPR1	-1.432792527	5.54691699231335e-05	GSE190027
UBAP1L	-1.075819654	5.54691699231335e-05	GSE190027
ESAM	-1.071752518	5.57728204538181e-05	GSE190027
SLCO4A1	-1.422043598	5.60301283666687e-05	GSE190027
RPS13P2	-1.003175895	5.61075295570657e-05	GSE190027
ANO7L1	-2.154845855	5.61075295570657e-05	GSE190027
SNHG9	-1.262411647	5.62225762553558e-05	GSE190027
AGAP1	1.14561238776184	5.64034299887686e-05	GSE190027
ALOX5AP	-1.222276102	5.65683575129415e-05	GSE190027
CHPT1	-1.177549944	5.66584907116826e-05	GSE190027
TP53INP2	-1.350915731	5.69953732161533e-05	GSE190027
CACNA2D3	-1.2660994	5.70243407906351e-05	GSE190027
PTPRK	1.40013688300572	5.72091462210488e-05	GSE190027
ITGA4	1.29727042609948	5.73576483072421e-05	GSE190027
RNF208	-1.36210608	5.75729201139107e-05	GSE190027
KIF5B	1.09688343695558	5.75729201139107e-05	GSE190027
LYN	1.82412504565132	5.7894730760718e-05	GSE190027
LRRN2	-1.384194927	5.80931692330779e-05	GSE190027
TINAGL1	1.73654805895761	5.81263714760841e-05	GSE190027
EPS8L1	-1.70527893	5.84482609917698e-05	GSE190027
AC084030.1	-1.20777651	5.84611573261071e-05	GSE190027
EPDR1	1.93889543418159	5.86120968221684e-05	GSE190027
ARHGAP27	-1.155620545	5.86120968221684e-05	GSE190027
KCNN3	1.2262516552623	5.86895685733973e-05	GSE190027
MYZAP	-2.358233568	5.87104777582043e-05	GSE190027
AGAP1-IT1	1.09996140550579	5.89014781880045e-05	GSE190027
AXDND1	2.05364400631155	5.9110784068613e-05	GSE190027
NDRG2	-1.772544754	5.91738567326739e-05	GSE190027
ETS1	1.79605920712785	5.92922631028842e-05	GSE190027
SOX4	1.52609122467794	5.94525030339961e-05	GSE190027
SDK2	1.2043496615069	5.94795213055364e-05	GSE190027
FGFR4	2.40782163595152	5.97506541287882e-05	GSE190027
TP53AIP1	-1.313486591	6.00162941887782e-05	GSE190027
YPEL5	-1.101597551	6.01125966431025e-05	GSE190027
IGLV3-1	2.47533847359821	6.02102416666745e-05	GSE190027
TRPM4	1.20841987706081	6.03388748466846e-05	GSE190027
ZNF425	-1.406440651	6.05908462732499e-05	GSE190027
SPRR2D	-1.740106724	6.06255717702831e-05	GSE190027
ITM2C	2.11233473960196	6.0889039657574e-05	GSE190027
KRTAP3-2	-3.848420968	6.09512219990863e-05	GSE190027
CTNNBIP1	-1.125944987	6.1039937597689e-05	GSE190027
LZTS3	1.44052761651212	6.1039937597689e-05	GSE190027
ENC1	1.25009793860216	6.15990985269276e-05	GSE190027
ADAMTS9	1.37646396433983	6.16463274693433e-05	GSE190027
DEFB1	-1.54464294	6.19110539142759e-05	GSE190027
BICDL2	-1.508564772	6.19393703975588e-05	GSE190027
FAM214A	-1.540724477	6.19465403217484e-05	GSE190027
IRF5	-1.063582383	6.22198175227475e-05	GSE190027
AC002467.1	-1.285848809	6.23272740120451e-05	GSE190027
PPP1R15A	-1.410987974	6.24646629408753e-05	GSE190027
SOWAHA	1.23282790922989	6.24870315507622e-05	GSE190027
HRASLS	-1.484162741	6.2505304289705e-05	GSE190027
GLG1	1.02079495452291	6.25886900799917e-05	GSE190027
EPAS1	1.29057368151053	6.3058392240808e-05	GSE190027
FLJ46906	-1.868799075	6.31004115290579e-05	GSE190027
GNA12	1.48192890157249	6.31733544988967e-05	GSE190027
ZBED2	-2.337238647	6.34861054546997e-05	GSE190027
CD151	1.00411836683955	6.35832449468793e-05	GSE190027
ATP6V1F	-1.331980535	6.42422336477465e-05	GSE190027
KLHL6	1.47908188857189	6.42934554411889e-05	GSE190027
TMEM134	-1.593795154	6.452533025663e-05	GSE190027
AC009119.1	-1.071333366	6.46617366463791e-05	GSE190027
FAM122C	-1.114650589	6.49287718367648e-05	GSE190027
AC006262.4	-1.621005316	6.49724658251451e-05	GSE190027
NCMAP	1.22959143264328	6.53888471249441e-05	GSE190027
IGHV3-23	2.69415639609691	6.59526093111303e-05	GSE190027
TOR4A	1.97009999094995	6.60043132847388e-05	GSE190027
C4BPB	1.66641291963648	6.60043132847388e-05	GSE190027
EHD2	1.46765997064865	6.64382929258389e-05	GSE190027
PWWP2B	-1.177804356	6.78304777027134e-05	GSE190027
RAP1GAP2	1.34698514358636	6.82500854904569e-05	GSE190027
DOCK5	1.30113816937173	6.82852230288258e-05	GSE190027
LCMT2	-1.092099683	6.82853757940986e-05	GSE190027
PDXDC1	1.09209833536193	6.90671514639645e-05	GSE190027
FBXL16	-1.95861565	6.94137918139681e-05	GSE190027
CLIC4	1.56173352491941	6.94318447637012e-05	GSE190027
SPARC	1.7607721116499	7.06663922099632e-05	GSE190027
AFAP1	1.44101948333262	7.0758441576585e-05	GSE190027
STX19	-1.017517487	7.08326242184318e-05	GSE190027
SEMA3C	2.61620244289061	7.13810259582188e-05	GSE190027
CMKLR1	1.35329917421843	7.20559318189748e-05	GSE190027
FMN1	1.31158694910651	7.22725889054208e-05	GSE190027
NDUFA11	-1.815123353	7.22725889054208e-05	GSE190027
KBTBD12	1.16125577149815	7.22984968840152e-05	GSE190027
COL4A2	2.69963985712444	7.24867065576367e-05	GSE190027
DHRS12	-1.027970748	7.26815812692469e-05	GSE190027
C8orf82	-1.185513492	7.27755944521778e-05	GSE190027
FRZB	1.54291939113111	7.2813385702377e-05	GSE190027
ACACB	1.43633560007918	7.2813385702377e-05	GSE190027
PHYHD1	-1.903389994	7.2813385702377e-05	GSE190027
ZNF300P1	-1.482813294	7.2813385702377e-05	GSE190027
AL513304.1	-1.309301096	7.29018209151703e-05	GSE190027
DGUOK-AS1	-1.152721044	7.33725712828125e-05	GSE190027
AL031777.3	-1.455869474	7.44649493587231e-05	GSE190027
GATD3A	-1.313741849	7.45061562595432e-05	GSE190027
MT-ND4L	1.34574223858145	7.48120039232941e-05	GSE190027
SLC6A14	2.85124360369017	7.49283181736324e-05	GSE190027
FERMT3	1.35538705405223	7.50196571358034e-05	GSE190027
MAFF	-2.453903077	7.51432514467359e-05	GSE190027
UBR1	1.13830270112842	7.57356089361673e-05	GSE190027
LINC00957	-1.053940304	7.58273614377853e-05	GSE190027
CHDH	2.20891937512646	7.58957651409106e-05	GSE190027
SECTM1	1.55227801452268	7.68340590951459e-05	GSE190027
MOB3B	1.40302320207021	7.69766547910089e-05	GSE190027
IFI27L1	-1.14074694	7.7055093840861e-05	GSE190027
ATOX1	-1.141084331	7.72677041847305e-05	GSE190027
KRT7	1.53167410126798	7.72677041847305e-05	GSE190027
LTK	1.8600871831289	7.72677041847305e-05	GSE190027
WIPF1	1.27765034791774	7.74039260267106e-05	GSE190027
PRRT4	-1.332300214	7.83998653160898e-05	GSE190027
SNHG3	-1.152551825	7.8460819524624e-05	GSE190027
POLR1D	-1.046206062	7.8460819524624e-05	GSE190027
C3AR1	1.11559574334951	7.87068769265262e-05	GSE190027
AL031123.1	-1.649161316	7.87322362838281e-05	GSE190027
SIGLEC12	1.28833588187221	7.87831907102274e-05	GSE190027
SMILR	-1.053739538	7.87831907102274e-05	GSE190027
PCAT7	1.01005089171467	7.87831907102274e-05	GSE190027
SHH	3.25034863657075	7.87831907102274e-05	GSE190027
RETREG1	1.96245586994802	7.90050940814902e-05	GSE190027
IL1A	-3.623237018	7.98445316186393e-05	GSE190027
FAM219B	-1.317583821	7.98575123086282e-05	GSE190027
NBPF10	-1.20240314	7.99000871686853e-05	GSE190027
KRT40	-1.446720593	8.05097314226583e-05	GSE190027
MAPT	-2.110745931	8.05274175156201e-05	GSE190027
GALM	1.63491837821502	8.06697990443107e-05	GSE190027
MOGAT2	3.53807104997003	8.13944497729773e-05	GSE190027
ARHGAP10	-1.566116425	8.14915111262085e-05	GSE190027
CDC42BPB	1.09321306794971	8.14915111262085e-05	GSE190027
IGHV3-11	1.49268826862383	8.16092373284853e-05	GSE190027
BLVRA	-1.833294382	8.20210814698608e-05	GSE190027
DUSP22	-1.062569372	8.20326372497196e-05	GSE190027
COL6A3	3.64558811770212	8.20568942311745e-05	GSE190027
WFS1	1.55853218518847	8.22124530041723e-05	GSE190027
MYH9	1.85375615260115	8.34535720249939e-05	GSE190027
TNFRSF11A	1.9046928706395	8.46175697110092e-05	GSE190027
ZNF608	1.03558885805753	8.46535079048968e-05	GSE190027
C2orf88	1.90384048258896	8.48620530625168e-05	GSE190027
EIF4EBP1	-1.04437492	8.48710171702626e-05	GSE190027
NDUFB1	-1.240700679	8.49488123384317e-05	GSE190027
LYNX1	-1.104053573	8.53357247253059e-05	GSE190027
EBPL	-1.052587201	8.53699375830269e-05	GSE190027
PTK6	-1.370491226	8.54924660828757e-05	GSE190027
C4orf3	-1.883804008	8.5752475510756e-05	GSE190027
TRPV6	-1.975009888	8.58159014971633e-05	GSE190027
LINC00482	-1.473736571	8.60811926014156e-05	GSE190027
STMP1	-1.404838242	8.61619399681812e-05	GSE190027
PPP1R9A	1.27862952696545	8.63032628442564e-05	GSE190027
C13orf46	1.36751081447648	8.70212448071071e-05	GSE190027
TCF7L2	1.02303118538578	8.77256961460457e-05	GSE190027
CCNI2	1.6003241200143	8.9080138780342e-05	GSE190027
ABHD5	-1.49544958	8.9080138780342e-05	GSE190027
RHOD	-1.155700207	8.90951613581294e-05	GSE190027
FZD10-DT	-1.090702609	9.05986212825306e-05	GSE190027
SLC13A4	-1.909911429	9.05986212825306e-05	GSE190027
PLEKHN1	-1.56811201	9.06745557978009e-05	GSE190027
TNFRSF10C	1.00015876640005	9.11506869455072e-05	GSE190027
FOXQ1	1.77872710031982	9.12322870326561e-05	GSE190027
LRRC75A	1.60127989216621	9.13816772248954e-05	GSE190027
CRNDE	-1.33301619	9.2276562299528e-05	GSE190027
LINC01170	-1.377710685	9.27560823112548e-05	GSE190027
SRPX2	-1.935400984	9.34305097668987e-05	GSE190027
RASA3	1.67814705011002	9.34693978543656e-05	GSE190027
CGAS	1.06645650167082	9.36680341361689e-05	GSE190027
TMEM159	-1.695872663	9.411705761616e-05	GSE190027
HGF	1.613735448	9.43403652741385e-05	GSE190027
HIST1H2BJ	-1.364503966	9.44310122899041e-05	GSE190027
REEP4	-1.0332447	9.45375108475467e-05	GSE190027
EXOC6	1.10059090524115	9.46111140383066e-05	GSE190027
SEC16A	1.3628747328894	9.49302037810847e-05	GSE190027
NTAN1	-1.094166273	9.49566377623195e-05	GSE190027
REXO2	-1.262204576	9.4984124074862e-05	GSE190027
SLC22A18	1.43816914801735	9.51199408535043e-05	GSE190027
DMXL2	1.40824559982974	9.52272616905195e-05	GSE190027
KRT78	-2.729756043	9.54876621620416e-05	GSE190027
TMEM206	-1.175519448	9.59111807173902e-05	GSE190027
POLR2J	-1.14607213	9.60557939605148e-05	GSE190027
LINC01214	-1.679139181	9.67448140719494e-05	GSE190027
ZNF626	-1.007873396	9.73423049758263e-05	GSE190027
LINC02178	-1.490815065	9.73784804078123e-05	GSE190027
F2RL1	1.24647879450366	9.80813617808096e-05	GSE190027
CTTNBP2	-1.254267656	9.81050057367733e-05	GSE190027
STIM2	1.21557237411851	9.86586610732344e-05	GSE190027
OCA2	-1.557198373	9.86753432338396e-05	GSE190027
DNMT1	1.06326182865985	9.92839427816164e-05	GSE190027
HLCS	-1.061988547	9.97918479914591e-05	GSE190027
RPL13AP25	-1.335799311	0.000100093944627954	GSE190027
FKBP10	1.83037594874429	0.000100341426147729	GSE190027
CH25H	-1.275699068	0.000100778253027363	GSE190027
IGLL5	1.04590216103189	0.000100858539186539	GSE190027
FERMT1	1.22667772797151	0.000101029947935293	GSE190027
ENG	1.93509476128063	0.000101083106241371	GSE190027
LINC02210	-1.159492226	0.000101218337582616	GSE190027
FUCA1	1.45901685757722	0.000101339045992772	GSE190027
NPIPB15	-1.170595045	0.000101339045992772	GSE190027
LINC01497	-1.096402983	0.000101810317895543	GSE190027
C4A	2.59335217060886	0.000101979365980129	GSE190027
GFOD2	-1.101473072	0.00010223365807386	GSE190027
KLK6	2.17560204382008	0.00010312720188566	GSE190027
PHLDB1	1.4393770775209	0.00010312720188566	GSE190027
SDK1	1.8353947410771	0.000103727773837775	GSE190027
STAT1	1.02638128666677	0.000103949541354976	GSE190027
ATP7B	2.80302806901841	0.000105089462755671	GSE190027
ZFAND5	-1.073558267	0.000105089462755671	GSE190027
CHST1	1.36705746946312	0.000105795621334739	GSE190027
LINC00921	-1.035848258	0.000106343405641964	GSE190027
CYP4F29P	-2.926589871	0.000107545634656483	GSE190027
AC099560.2	-1.096614448	0.000107900308938792	GSE190027
FLG	-2.200448266	0.000108052277396496	GSE190027
TMEM191A	-1.111996715	0.000108660034228589	GSE190027
CST6	-2.274849598	0.000109110517633172	GSE190027
SCUBE1	2.14550451726801	0.000109182922774076	GSE190027
CSTB	-1.492244812	0.000109216141419542	GSE190027
CALU	1.08189259731389	0.000110515405628767	GSE190027
TMEM116	-1.187719575	0.000110682589204583	GSE190027
SYNPO	2.09740489841784	0.000110731237654725	GSE190027
SLC46A2	-1.657415167	0.000111470975418344	GSE190027
ATP1A1	1.21877884868208	0.000111668828554736	GSE190027
SDHAF4	-1.031089751	0.000111822720823261	GSE190027
SPIRE2	1.77654554990757	0.000112302880235881	GSE190027
NEDD8	-1.039189117	0.000112975956180285	GSE190027
FAM45A	-1.46792794	0.000113390624732607	GSE190027
NR6A1	-1.179625128	0.00011382630113676	GSE190027
CAMK2N1	-1.23006365	0.00011382630113676	GSE190027
PCDH18	1.96270577892528	0.000114003169118893	GSE190027
PPP1R1B	4.39106698768696	0.000114117303337735	GSE190027
GPA33	4.57745982422599	0.00011484390887143	GSE190027
AP001207.3	-1.388696031	0.000115386377291568	GSE190027
AC018816.1	-1.361456463	0.000115386377291568	GSE190027
NDUFA2	-1.033988394	0.000115430493026096	GSE190027
ENSAP2	-1.708211946	0.000115595017907224	GSE190027
ATP12A	-2.645441032	0.000116355555092667	GSE190027
SWI5	-1.065101635	0.000116355636217623	GSE190027
CRNN	-1.806342084	0.000118487484701098	GSE190027
NAPRT	-1.043191007	0.000118487484701098	GSE190027
IGKV2-30	3.31635019539619	0.000118943918563245	GSE190027
LY6K	-2.355093617	0.000119042963493667	GSE190027
SERTAD1	-1.087325389	0.000119527738298318	GSE190027
BCL11A	-1.022179236	0.000119653084178418	GSE190027
DYNLT1	-1.016936795	0.000119855088988101	GSE190027
CYTIP	1.00778283006095	0.000120202652536124	GSE190027
AIFM2	-1.434326204	0.000120989129143436	GSE190027
SMPD2	-1.002492291	0.000121820051513903	GSE190027
C15orf48	-1.912914498	0.000121956275277714	GSE190027
SMAGP	-1.403078988	0.00012253522590149	GSE190027
DBNDD1	-1.200765756	0.000122632944964845	GSE190027
ROMO1	-1.134554278	0.000122634186544449	GSE190027
UBL5	-1.115025391	0.000122759195152882	GSE190027
ARL4C	-1.32095835	0.000122967128356531	GSE190027
TRAPPC2B	-1.369352994	0.000123807979679348	GSE190027
AC106795.2	-1.098392937	0.000124644560620658	GSE190027
MAN2B2	1.00835055172454	0.000124644560620658	GSE190027
HPCAL1	1.47929125513254	0.000124644560620658	GSE190027
TEX101	-1.508484549	0.000125297690866985	GSE190027
TXNP4	-1.094722372	0.000125332299521356	GSE190027
ADH1C	2.16114079484566	0.000125671342239822	GSE190027
KCNK7	-1.657930429	0.000125776647584352	GSE190027
DERL3	2.25518345956874	0.000126488666059944	GSE190027
PKP2	2.46939323443667	0.000126661413515394	GSE190027
PAK6	-1.119091736	0.000126868004234113	GSE190027
PIEZO2	1.56547321622967	0.00012768512622659	GSE190027
TEC	-1.231164713	0.00012790673439052	GSE190027
SPON1	3.16392052516155	0.000128277502567301	GSE190027
RET	1.1390757751664	0.00012842214345332	GSE190027
KITLG	1.17769264926659	0.000128523568928124	GSE190027
ONECUT2	2.4091356342398	0.000129177433815204	GSE190027
SLC34A3	-1.736879333	0.000129897949317864	GSE190027
COPS9	-1.142034413	0.000130042198861247	GSE190027
GNPNAT1	1.22755746430025	0.000130044082400342	GSE190027
ZNF618	1.27735638958885	0.000130044082400342	GSE190027
MACO1	-1.216067577	0.000130307050356866	GSE190027
HIST1H2AE	-1.670143653	0.000130417676144558	GSE190027
LAMB2	1.35865240056608	0.000130417676144558	GSE190027
TFAP2C	-1.103596872	0.000130417676144558	GSE190027
B3GALT5	3.64392733757505	0.000130475040600715	GSE190027
PANK3	1.2227369868577	0.000130793216454397	GSE190027
UQCC2	-1.0915353	0.000130916074370326	GSE190027
IGHV3-49	1.18134919664888	0.000131169154364796	GSE190027
AC019080.1	-1.589621474	0.000131597574811926	GSE190027
POMC	-1.27951852	0.000132024620042754	GSE190027
BEX4	-1.749010146	0.000132598053696213	GSE190027
ZMAT5	-1.138537141	0.000132865241810802	GSE190027
TSTD1	-1.513064261	0.000134446676761716	GSE190027
SPSB3	-1.168777874	0.000135087256903382	GSE190027
IL1RL2	-1.144509878	0.000135157154619465	GSE190027
ZP3	-1.336949162	0.000135516679062258	GSE190027
AL139384.1	-1.172344618	0.000135665195252678	GSE190027
CASC9	1.25369374195219	0.000135784451333254	GSE190027
ITPKC	-1.501600211	0.000136015782291002	GSE190027
LEXM	-2.511024415	0.000136015782291002	GSE190027
PPP6R1	1.01653552861936	0.000136015782291002	GSE190027
NRP2	2.14956469223834	0.000136595975469891	GSE190027
LRRC32	1.74922415801554	0.000136595975469891	GSE190027
HABP2	3.13969328628927	0.000138072065929418	GSE190027
SH3GLB2	-1.032282648	0.000138391053112902	GSE190027
PCDH17	1.67731801047061	0.000138951989366441	GSE190027
ZYG11A	-1.40818031	0.000139811070175132	GSE190027
DNAH2	1.86233739687801	0.000140452450472196	GSE190027
YPEL3	-1.650994327	0.000141044204044315	GSE190027
PPOX	-1.25212475	0.000141044204044315	GSE190027
ANKRD36BP2	1.51644996186708	0.000141124687477409	GSE190027
ACBD3-AS1	-1.127675593	0.000141248812094189	GSE190027
GLI2	1.0782334482544	0.000141338974447648	GSE190027
NT5E	2.66344247856958	0.000141338974447648	GSE190027
BLNK	-1.102515678	0.000141378861684788	GSE190027
SH3GL3	-2.154442126	0.000141447393098355	GSE190027
RPL41P1	-1.045262922	0.000141675895779214	GSE190027
OVOL1	-1.141249994	0.000142618969211748	GSE190027
CMTM4	1.5379839781253	0.000142778704555334	GSE190027
ADSSL1	-1.073076592	0.000143011944403988	GSE190027
ANKRD36C	-1.533824693	0.000143360013255639	GSE190027
RASGEF1B	-1.634529984	0.000143944918369217	GSE190027
PIM2	1.97827467184303	0.000144091192770917	GSE190027
GRK3	1.14486256523474	0.000144222461852037	GSE190027
MYO5A	1.480715639	0.000144424677700956	GSE190027
DCXR	-1.050794758	0.000144424677700956	GSE190027
CLDN8	-1.869881848	0.000144525858923582	GSE190027
CACNA1D	1.12797948944989	0.000144606847063194	GSE190027
MRAP2	1.62165858937491	0.000144988727738197	GSE190027
PARP14	1.50115935316678	0.00014520520011546	GSE190027
FAM83D	-1.784819321	0.00014520520011546	GSE190027
RHCE	-1.538759686	0.00014520520011546	GSE190027
CDH22	-1.082878938	0.000145226789526946	GSE190027
SHMT1	-1.22335278	0.000145559871269265	GSE190027
SCD	1.19635228318091	0.000146443564893905	GSE190027
SPNS2	-1.846730007	0.000146535569118043	GSE190027
PLEKHG4	-1.168975383	0.000147816208288935	GSE190027
PHYH	1.26262119643753	0.000148245133001034	GSE190027
RANBP9	-1.175633373	0.000148574399793702	GSE190027
ABLIM3	-1.366253955	0.000148829207275202	GSE190027
CCDC115	-1.11923928	0.000149558770845641	GSE190027
CABIN1	1.0734491391173	0.000149661628467358	GSE190027
RAC3	-1.148305693	0.000150081615826693	GSE190027
GPR78	-1.348681876	0.00015082522869327	GSE190027
EMP1	-1.690969074	0.000151164473607662	GSE190027
KDR	1.41502844855501	0.000151460129229494	GSE190027
AQP5	2.30521899144385	0.000151624674981992	GSE190027
GGT1	2.71273982115766	0.000151624674981992	GSE190027
INSIG1	1.48413928635522	0.000151624674981992	GSE190027
IFI27L2	-1.225130712	0.000152008372289442	GSE190027
ELF5	-1.518363464	0.000153186489700072	GSE190027
LOXL4	1.22229717701948	0.000153434348000625	GSE190027
KRT14	3.62757024867701	0.000154189432995167	GSE190027
ITGB1	1.33799292275884	0.000155091244512193	GSE190027
CSPG4P12	-1.560275145	0.000155690625874218	GSE190027
CPNE4	-1.083278257	0.000155780036668353	GSE190027
SLC26A9	2.71089861241419	0.00015603415242422	GSE190027
EPHB2	3.31428571545684	0.000156411167188535	GSE190027
SLC4A4	2.38007603433359	0.000156411167188535	GSE190027
FKBPL	-1.133823798	0.000156823600420311	GSE190027
AC123912.4	-1.072433946	0.000156823600420311	GSE190027
CBX6	1.39687245034334	0.000156911737872581	GSE190027
IGLV3-25	2.45567576866953	0.00015719965600901	GSE190027
AL390198.1	-1.153656435	0.00015750182811149	GSE190027
ST6GALNAC1	1.07826844736852	0.000157924242729651	GSE190027
HEIH	-1.0368866	0.000158389387727776	GSE190027
FER1L4	2.83442682090344	0.000159073209565229	GSE190027
KRT18	1.75134724040365	0.00015936139702632	GSE190027
MAL	-2.252395671	0.000159679930704693	GSE190027
MIR222HG	-1.241436957	0.000160168666557236	GSE190027
MT-ND6	1.09475272912087	0.000160168666557236	GSE190027
FGD2	-1.205454909	0.000160518180762189	GSE190027
LINC02535	1.6206556556535	0.000161326832536011	GSE190027
NMRK1	-1.584481439	0.00016154418789535	GSE190027
PRR15L	1.76951728521623	0.000162641390197726	GSE190027
MIR210	-1.108403925	0.000163977936166703	GSE190027
FTLP10	-1.689156514	0.000164353570297427	GSE190027
GET4	-1.412261525	0.000165380969696148	GSE190027
UBE2G1	-1.109665074	0.000166236197380486	GSE190027
AC139769.1	-1.585987785	0.00016645364989124	GSE190027
RIPOR3	1.32752823813435	0.000167069816669461	GSE190027
TECRP1	-1.18073957	0.000167124108314587	GSE190027
MINPP1	1.11014245027896	0.000167793340804815	GSE190027
NMUR2	3.76760818740365	0.00016875703988221	GSE190027
C3orf14	-1.562018802	0.000170235760271367	GSE190027
H2AFJ	-1.412827778	0.000170680967122053	GSE190027
MET	1.0159874125083	0.000170680967122053	GSE190027
SLC6A6	1.30691198714476	0.000170680967122053	GSE190027
ZYX	1.31390504445213	0.000170910183164181	GSE190027
HEPH	3.83662099828458	0.000171259884604351	GSE190027
ECE1	1.30974927304907	0.000171406164447623	GSE190027
C6	1.1124361015748	0.000171581132356338	GSE190027
CD209	1.5852498764839	0.000171967899729126	GSE190027
HOXB5	1.27331303123005	0.000172527863092698	GSE190027
MACF1	1.36635310740053	0.000174125149126395	GSE190027
LINC02560	-1.633085805	0.000174208808332567	GSE190027
ASS1	1.07379087217752	0.000174208808332567	GSE190027
COL6A2	2.56602578097952	0.000175441987086084	GSE190027
ADRB2	-1.648684319	0.000176513078675606	GSE190027
LNX1	-1.99904664	0.000176520854275745	GSE190027
SOCS3	1.31162725000251	0.000176599012998685	GSE190027
CERS2	1.04337234443862	0.000176660623336575	GSE190027
DZIP1	1.29957473715716	0.000176744899924275	GSE190027
AAMDC	-1.197172435	0.000177413840810655	GSE190027
RASSF5	-1.355710075	0.000177726286520795	GSE190027
POMZP3	-1.181507836	0.000177781209778304	GSE190027
RPL26P19	-1.004433437	0.0001779406937173	GSE190027
C5orf66	-1.37054315	0.0001779406937173	GSE190027
GLB1L2	1.72716833388392	0.000178793556095101	GSE190027
EFS	-1.214061239	0.000180886382778685	GSE190027
BLVRB	-1.726718366	0.000181021748038002	GSE190027
AP003068.2	-1.09733807	0.000181308825270075	GSE190027
LAMC1	1.74993364849157	0.00018196184246167	GSE190027
IGHV3-48	1.46906459650165	0.000182443758573694	GSE190027
EFNA3	-1.427772344	0.000182771129300727	GSE190027
PDGFRA	1.57342000278856	0.000184263628550385	GSE190027
AC018413.1	-1.183912936	0.000184421028468104	GSE190027
H3F3AP6	-1.175107608	0.000184590653441738	GSE190027
HIST1H2AC	-1.380850411	0.00018510119560487	GSE190027
LINC00520	1.19103439570002	0.000185660311083354	GSE190027
C1orf226	1.03410197787724	0.000185665270659309	GSE190027
LINC01358	-1.338246541	0.000185665270659309	GSE190027
S100A13	-1.100731221	0.000187130993980817	GSE190027
RBPMS-AS1	-1.265523764	0.000187279495434054	GSE190027
FAM30A	1.52343136011749	0.000187387620788496	GSE190027
RCN1	1.05041355557495	0.000187933907039991	GSE190027
THY1	2.29676358131821	0.000187943157202134	GSE190027
DNALI1	1.35979725157845	0.000189464596002926	GSE190027
MYH14	1.42507584570966	0.000190165964935981	GSE190027
ANXA8L1	-1.197596066	0.000191265638897105	GSE190027
MFAP2	1.13065842040872	0.000191441996590833	GSE190027
RAC2	1.16261022423332	0.000191441996590833	GSE190027
PAOX	-1.05341374	0.000191861359097677	GSE190027
ARHGEF40	1.6882054149095	0.00019232010377623	GSE190027
DHDH	-1.007090412	0.000192868626918659	GSE190027
PLAUR	2.0917570046761	0.000193196637097034	GSE190027
CSF2RB	1.19599655265165	0.000193746365560627	GSE190027
SLC27A6	-1.017062419	0.000193945315624808	GSE190027
SASH1	-1.138212961	0.000194097503765814	GSE190027
TUBB6	-1.055828992	0.00019425730501973	GSE190027
IGLV2-8	3.13642133690687	0.00019516833973975	GSE190027
TIMM17B	-1.030201819	0.000196009372790451	GSE190027
OGFRL1	-1.314577797	0.000196698708065324	GSE190027
LAMB3	1.17278894791036	0.000197640723316335	GSE190027
MST1P2	-1.359192194	0.00019819323588044	GSE190027
PDZD2	-1.317482259	0.000198260079678682	GSE190027
EXOC3L2	1.08456237484441	0.00020032050832751	GSE190027
BEX2	-1.233980616	0.000202318020787685	GSE190027
CLEC4F	-1.301254079	0.000203390107908465	GSE190027
AGMAT	2.37210881362045	0.000203687068043855	GSE190027
OSER1	-1.575271203	0.000205306118113285	GSE190027
PAPLN	1.04292494010751	0.000206803450708043	GSE190027
MKI67	1.30006541821115	0.000206933682992782	GSE190027
GOLIM4	1.41728783298669	0.000207289767523465	GSE190027
CDK6	1.22772752533047	0.000207289767523465	GSE190027
AC233266.2	-2.600976062	0.00020772681066808	GSE190027
GPC4	1.050177819	0.000208003910184434	GSE190027
CORO2A	1.08625399038727	0.000208003910184434	GSE190027
CEMIP	1.9321578688918	0.000208584690680593	GSE190027
VAT1	-1.169722621	0.000208829078247981	GSE190027
CES3	1.74720365327568	0.000208937452903607	GSE190027
B3GALT4	-1.497552142	0.000209758806586057	GSE190027
RGL2	-1.010202722	0.00021035063506505	GSE190027
EPB41L4A-DT	-1.077280015	0.00021035063506505	GSE190027
CCL18	2.29090215669376	0.00021035063506505	GSE190027
ASPHD2	1.94317212864353	0.00021037391701653	GSE190027
ITGA5	1.58749078320008	0.0002107783890036	GSE190027
PHLDA1	-1.6242528	0.000210832771920597	GSE190027
LMNTD2	-1.324852882	0.00021189456050046	GSE190027
DDX60L	2.27147804591553	0.000213477992701554	GSE190027
HIST1H4I	-1.067285631	0.000213744897420217	GSE190027
TUBBP5	-1.410089541	0.000214241267656865	GSE190027
IBTK	1.03359744083139	0.000214572600555826	GSE190027
IGHV1-18	1.34391975995703	0.000214643632623969	GSE190027
ZNF823	-1.12256497	0.000215051631263485	GSE190027
AC008406.3	-1.158848859	0.000217641193494424	GSE190027
AL365181.3	1.48260886697561	0.000219394512133425	GSE190027
MYEOV	-1.649133843	0.000219600272624307	GSE190027
KCNA2	1.03938239175876	0.000219854945124507	GSE190027
DSG1-AS1	-1.422473528	0.000220626271296443	GSE190027
MRPL33	-1.02770752	0.000220781135137921	GSE190027
STX1A	1.202538855	0.000221174713715635	GSE190027
PRKACB	1.06163555108111	0.00022118605972557	GSE190027
MADCAM1	1.24061246333425	0.000221275130561721	GSE190027
RAB11B-AS1	-1.212811872	0.000223387963708016	GSE190027
CARHSP1	-1.389197985	0.000226637991268465	GSE190027
RNF222	-1.952174229	0.000227966950196851	GSE190027
ATP5ME	-1.186142169	0.000229367086518478	GSE190027
AKR1B10	1.64658182374492	0.00023119703447421	GSE190027
AC090498.1	-1.304190363	0.000231389364051603	GSE190027
AC018521.5	-1.542901511	0.000232135005720515	GSE190027
LINC02538	-1.761965363	0.000233349304531444	GSE190027
AC004967.1	-1.435460872	0.000233349304531444	GSE190027
FCN1	1.08031687911491	0.000233637771246168	GSE190027
AC103563.2	-1.641391809	0.000233637771246168	GSE190027
MGAM2	3.29687252733914	0.000233637771246168	GSE190027
AL355001.2	-1.11121839	0.000234945600322441	GSE190027
NBPF14	-1.473071619	0.000236946523626625	GSE190027
MYO15B	1.64823361345858	0.000237345983110914	GSE190027
CLGN	-1.30077066	0.000237345983110914	GSE190027
AP003500.1	-1.253930159	0.0002379949060941	GSE190027
ABCA8	1.38405428582105	0.000238408665073735	GSE190027
ATP13A3	1.02657385323966	0.000239402571604828	GSE190027
CXCL14	1.65881787184428	0.000239840659850699	GSE190027
IL36A	-2.224647086	0.000240862933852373	GSE190027
TTR	2.24900108222324	0.000242156884045781	GSE190027
MXI1	-1.043145945	0.000244345527242297	GSE190027
PRSS27	-2.551420889	0.000245859271713957	GSE190027
CXCL8	1.97803708546051	0.000246197184813008	GSE190027
IGFBP4	2.05754781757867	0.000246909274539497	GSE190027
SLC38A11	1.70240561365051	0.000246909274539497	GSE190027
AIG1	-1.193007094	0.000246956916896896	GSE190027
SPAG16	-1.305307592	0.000247655322344723	GSE190027
CRB3	-1.060882069	0.00024922455252805	GSE190027
BCO1	1.4431148911468	0.000249530091359463	GSE190027
CLDN23	1.16413715260929	0.000249689265065684	GSE190027
MIR203A	-1.282784069	0.000250106835032805	GSE190027
B2M	1.18120756833476	0.000250772031535158	GSE190027
RHBG	-1.773924753	0.000251728047869475	GSE190027
ADAMTS1	2.22843588337272	0.000252486536635421	GSE190027
ZNF426	-1.839341065	0.000252692144069363	GSE190027
MLEC	1.62065963345535	0.000254813251312012	GSE190027
DUSP5	-2.070158899	0.000254914057214788	GSE190027
C1QC	1.0675614946678	0.000257038131456702	GSE190027
NOSTRIN	1.47471143505916	0.000257068689607172	GSE190027
FUT9	1.31644584442505	0.000257778344392218	GSE190027
CASK	1.03774623162032	0.000259333610404751	GSE190027
APOL6	1.06954774624061	0.000260514980797597	GSE190027
CLDND1	-1.329775954	0.000260514980797597	GSE190027
GLYCTK	1.22340248104802	0.000260626808133973	GSE190027
LINC02028	-1.536615726	0.00026185307466065	GSE190027
AC108860.2	-1.016488946	0.000264526250793805	GSE190027
SMIM22	2.27156965339188	0.00026676875898308	GSE190027
RMND5A	-1.327821611	0.000267698496005753	GSE190027
IGKV2-29	1.37974576499825	0.000267698496005753	GSE190027
SLC16A6	-1.305408367	0.000267698496005753	GSE190027
PDE4DIP	1.10313646016522	0.000268490035710141	GSE190027
STAB1	1.58894271504262	0.000269476627121385	GSE190027
GPR4	1.0610357946056	0.000271156839916526	GSE190027
CARD14	-1.37326744	0.000271262166820149	GSE190027
PPP3CC	-1.059509722	0.000271387194018525	GSE190027
SMIM4	-1.148573297	0.000271398331954055	GSE190027
PMM1	-1.903760608	0.000272712650533658	GSE190027
RMND5B	-1.206992636	0.00027288248477127	GSE190027
DAPP1	-1.57653549	0.000273451957375967	GSE190027
PGC	5.69174497319155	0.00027514426746153	GSE190027
XG	-1.92074319	0.00027548638176712	GSE190027
PLXND1	1.67289502408807	0.00027548638176712	GSE190027
PLCB3	1.05860657302658	0.000275739712681705	GSE190027
TRIP10	-1.67603237	0.000276504137045278	GSE190027
GJC1	1.36237337663951	0.000278109172243784	GSE190027
AC104825.1	-1.230900354	0.000278109172243784	GSE190027
ACTN1	1.31103143992963	0.000278540192856959	GSE190027
USP6NL	-1.158668537	0.000279719260438553	GSE190027
DAPL1	-1.608296275	0.000280660639308666	GSE190027
NPPC	-1.271268515	0.000280709279552713	GSE190027
PAAF1	-1.023957297	0.000281233524305041	GSE190027
AVPI1	-2.041952784	0.000281233524305041	GSE190027
IGHG2	5.19053268599449	0.000284810404088484	GSE190027
IGKV2D-30	1.448232781	0.000285055059931098	GSE190027
RORA	-1.543466417	0.000285198769872855	GSE190027
ZZEF1	1.19987834160668	0.000285198769872855	GSE190027
CCDC167	-1.277051176	0.000285612347219729	GSE190027
TMEM229B	1.7129321010658	0.000285640713418969	GSE190027
EIF2AK2	1.01428154626778	0.000285861687352723	GSE190027
SMIM33	1.03029285729203	0.000287396650598744	GSE190027
TEK	1.67580360689777	0.000287440162401998	GSE190027
PPP1R3G	-1.436886057	0.000287816220251037	GSE190027
SLC2A13	1.07443482937161	0.000288521147322151	GSE190027
ZNF681	-1.036955831	0.000288540426759493	GSE190027
BX255925.3	-1.330977342	0.00028866608585947	GSE190027
ING4	-1.075053572	0.000289478368658986	GSE190027
ULK3	-1.368514551	0.000291009284663406	GSE190027
BCO2	-1.850960586	0.000292102637356916	GSE190027
RAMAC	-1.20236158	0.000292797836289541	GSE190027
KLHDC8B	-1.290012042	0.000294354150966892	GSE190027
LBH	1.07833204738017	0.000294682287358488	GSE190027
COL6A1	2.25509749808296	0.000295094395733043	GSE190027
SMIM5	-2.350616255	0.000297274001618324	GSE190027
TMEM191B	-1.555122307	0.000299760182529289	GSE190027
PPARG	1.85535062233805	0.000299823937320287	GSE190027
NFKBIA	-1.218714719	0.000300858672064361	GSE190027
HCG22	-2.556141372	0.00030164175733971	GSE190027
LINC02310	-1.470238721	0.000301983095680463	GSE190027
SLFN11	1.34568297693992	0.0003022256419774	GSE190027
ACPP	-1.377715539	0.000303628826093257	GSE190027
INKA1	-1.58772389	0.000304073019916164	GSE190027
FBN1	2.65781910139476	0.000304443953581027	GSE190027
MARCO	-1.105255189	0.000305225908164753	GSE190027
NRP1	1.37623787350491	0.000306062474923824	GSE190027
EDN3	-2.094426826	0.000307782710969115	GSE190027
SLC2A4RG	-1.075908503	0.000308540966656108	GSE190027
C1QTNF7	1.28786319292593	0.000309222941407835	GSE190027
LILRB5	1.18276018617441	0.000311742433327685	GSE190027
HSPG2	2.49813591	0.000311773998972999	GSE190027
HCN2	-1.743415347	0.000312088292136696	GSE190027
RNASE7	-3.63526641	0.000312810599978797	GSE190027
C9orf152	1.45343740553951	0.000312912141133662	GSE190027
AKNA	1.16136495262377	0.00031298743174006	GSE190027
INSC	1.68929638016644	0.000313122063885115	GSE190027
DYNC1H1	1.26134070118709	0.000313289407084899	GSE190027
FAM102B	1.37895944378855	0.000313552805808339	GSE190027
AC008556.1	-1.261898388	0.000315614052739588	GSE190027
LTBP4	1.68689530513001	0.00031625344392673	GSE190027
SERTAD4	-1.093061389	0.000316470992550059	GSE190027
KIRREL1	1.34078626468082	0.000316805245287477	GSE190027
KLC4	1.31438839031885	0.000317743609543644	GSE190027
ROGDI	-1.470455805	0.000317858846126239	GSE190027
DLC1	1.56617889400434	0.000318505945851503	GSE190027
MRPL40	-1.063008322	0.000318734325350616	GSE190027
MAB21L4	-1.735437582	0.000319680751474699	GSE190027
ARSE	2.00536341228289	0.000321560553375315	GSE190027
SLC4A7	1.13147600163724	0.000321587243468562	GSE190027
TINCR	-1.705677945	0.000322510188473845	GSE190027
CARD10	1.61715082241486	0.000322895689799718	GSE190027
PHLDB3	-1.361375305	0.000322895689799718	GSE190027
RGS5	2.09092078465892	0.000323350799802071	GSE190027
FENDRR	2.5624356407901	0.000323360998265903	GSE190027
C1orf115	1.12734717591636	0.000324639185895194	GSE190027
BMS1P13	-1.516501294	0.000325194857260704	GSE190027
IL1RL1	1.13208141402527	0.000325434638898822	GSE190027
FRY	1.12863846862074	0.000326331269556753	GSE190027
IL33	1.75542836392843	0.000327008888457396	GSE190027
ADM	-1.863999743	0.000333648106761588	GSE190027
AL590867.2	-1.458898485	0.00033372045279168	GSE190027
LINC00958	-1.01421044	0.000334022914550814	GSE190027
AL359979.1	-1.051502646	0.000336606167364242	GSE190027
FCGR2B	-1.250011788	0.000337417366833462	GSE190027
TENT5B	-1.283498008	0.000337818690334831	GSE190027
GPR153	1.31661148738574	0.000338043988153265	GSE190027
RIT1	-1.229663387	0.000338741592393987	GSE190027
CDR2	1.08165170716559	0.000340547805943509	GSE190027
RAB24	-1.175025585	0.000342145174081412	GSE190027
DBP	-1.309209152	0.000342503617592108	GSE190027
SH3BGRL2	-1.313487092	0.000342624581678674	GSE190027
GPC6	1.61937045785226	0.000343092013181016	GSE190027
BAMBI	1.35793175802743	0.000343092013181016	GSE190027
ANO5	1.6725585153431	0.000343092013181016	GSE190027
VWA7	1.28841369728879	0.00034417868792906	GSE190027
ABCA12	1.80152968690217	0.00034417868792906	GSE190027
TLN1	1.70610768944109	0.000344488897367357	GSE190027
CDH6	1.30466703270251	0.00034487840631154	GSE190027
SMO	-1.020651644	0.000347246082914646	GSE190027
CAPN5	1.01846220314719	0.000348491259360155	GSE190027
KLRG2	-1.207028951	0.000350058214771319	GSE190027
HTRA1	1.4443750291149	0.000350456028250156	GSE190027
TGM5	-1.517239879	0.000350456028250156	GSE190027
IL32	1.61796466510009	0.000353263745603771	GSE190027
SUMO2P1	-1.115834306	0.000355251793430954	GSE190027
FAM171A1	1.39661701533706	0.000355894378618914	GSE190027
NFATC1	1.07238450431899	0.000356111962591676	GSE190027
PTPRD	1.18801920362918	0.00035692211003702	GSE190027
RSPH1	1.30672106450854	0.000357103787083988	GSE190027
TMEM191C	-1.50875762	0.000357130510767236	GSE190027
INPP5D	1.00901939589522	0.000357594024917734	GSE190027
SRMS	1.35612159746133	0.000358471761578892	GSE190027
IGKV1-9	1.35373600765418	0.000359608440816145	GSE190027
[truncated: 2,678 more rows]
