# Supplementary material for: Integrative Network Toxicology Reveals Potential Molecular Targets Linking Plasticizer Exposure to Inflammatory Gastrointestinal Disorders
Source: Genes (Basel). 2026 Jun 7;17(6):667. doi: 10.3390/genes17060667 (PMC13299468; doi:10.3390/genes17060667)
Supplement: Supplementary file 1 [file genes-17-00667-s001.zip › Supplementary File S1/gastritis-DEGs.xls]

Name	logFC	adj.P.Val	Cluster
LINC00347	-1.789938476	0.000561341189267689	GSE47797
UGT3A2	-1.972430672	0.0246778161962496	GSE47797
MMEL1	-2.393915081	0.0322512287910454	GSE47797
C17orf96	3.45021704087256	0.0322512287910454	GSE47797
OR5L1	-1.631407082	0.0360244948164261	GSE47797
HGF	1.62506528408186	0.0360244948164261	GSE47797
CD33	1.42057103013711	0.0360244948164261	GSE47797
LRP8	2.71402278948697	0.0421748068893714	GSE47797
FBXO22-AS1	-1.155132409	0.0421748068893714	GSE47797
LOC284561	-2.680283737	0.0421748068893714	GSE47797
LOC100131234	1.50451388639219	0.0421748068893714	GSE47797
C2	1.46046198657264	0.0421748068893714	GSE47797
KCNJ2	1.94915587269497	0.0421748068893714	GSE47797
TMC6	2.04085053506958	0.0421748068893714	GSE47797
SAA1	4.46153478467646	0.0421748068893714	GSE47797
FLJ42289	-1.518313278	0.0421748068893714	GSE47797
EMR2	3.51049492413094	0.0447983712563789	GSE47797
DMBT1	8.37431363530732	0.0447983712563789	GSE47797
PRKXP1	1.26199918956009	0.0447983712563789	GSE47797
LOC100126784	-1.034821361	0.0447983712563789	GSE47797
PID1	-1.427301737	0.0447983712563789	GSE47797
NETO2	2.7834859877584	0.046486311686067	GSE47797
PIEZO1	1.40217237603311	0.046486311686067	GSE47797
FLJ31356	-2.553014223	0.0468393404459819	GSE47797
FCRL2	3.443743209	1.31962390432918e-09	GSE60427
CCL20	4.6159217747363	1.31962390432918e-09	GSE60427
CD180	3.39297619341039	2.23818565017499e-09	GSE60427
ADAMDEC1	3.4321789700441	4.99912050462302e-09	GSE60427
CD19	5.20503994765966	6.03007972790923e-09	GSE60427
CXCL1	3.70319170508681	1.09523749165836e-08	GSE60427
PLA2G7	3.60501776297906	1.09523749165836e-08	GSE60427
LCN2	3.92958740407788	1.60335056239761e-08	GSE60427
CXCL2	3.21003224099712	1.74215642235291e-08	GSE60427
ACAP1	2.05230810870264	1.74215642235291e-08	GSE60427
EBI3	3.06771869403319	1.74215642235291e-08	GSE60427
SAMSN1	1.8958675409841	3.53904355222476e-08	GSE60427
LILRB1	2.7403000690032	3.60219563740903e-08	GSE60427
NEURL3	3.53440073312995	4.57665218943401e-08	GSE60427
TFEC	2.30340560586277	5.00345004974866e-08	GSE60427
SNX20	2.29189470102355	5.00345004974866e-08	GSE60427
C4orf7	8.96650057300748	5.00345004974866e-08	GSE60427
LAX1	2.63909233855547	5.00345004974866e-08	GSE60427
PNOC	3.4353418727198	5.00345004974866e-08	GSE60427
LOC645638	3.11830427866413	5.93103039017125e-08	GSE60427
FCRL5	3.07482008981811	7.41602239758726e-08	GSE60427
HLA-DOB	2.33031799358717	7.63475669719041e-08	GSE60427
CXorf65	2.51315477530451	8.22219616826875e-08	GSE60427
KLHL6	2.55795893205483	8.87105795391416e-08	GSE60427
PIM2	2.55868379071292	9.06376737726307e-08	GSE60427
SEMA7A	2.59850242975374	9.70002568576319e-08	GSE60427
CYTH4	1.85494488432229	9.74331498934977e-08	GSE60427
PLEK	2.4681944942814	1.13321308899476e-07	GSE60427
NLRC4	2.2993295561996	1.48102187926113e-07	GSE60427
LY96	1.88524695878892	1.82214875451044e-07	GSE60427
CD74	2.02814159613714	1.82214875451044e-07	GSE60427
MZB1	2.82627739276311	1.82214875451044e-07	GSE60427
CD38	2.853329882	1.82214875451044e-07	GSE60427
IL21R	2.36687438921115	1.82214875451044e-07	GSE60427
GFI1	1.52174336706346	1.82214875451044e-07	GSE60427
CLEC4A	1.90767699610723	1.82214875451044e-07	GSE60427
KCNA3	1.83962155750147	1.82214875451044e-07	GSE60427
ICAM1	2.06206005995008	1.82214875451044e-07	GSE60427
VAV1	1.84705666122481	1.9286036778068e-07	GSE60427
C1orf38	1.63091927026718	1.95016462265529e-07	GSE60427
FMNL1	1.51924931119721	2.35627527459766e-07	GSE60427
P2RY8	2.55858616454679	2.4031851738822e-07	GSE60427
DOCK2	1.83479852328463	2.46608580586829e-07	GSE60427
SLAMF7	2.35829440825289	2.51020337003778e-07	GSE60427
CR2	5.86797726334914	2.53876536514767e-07	GSE60427
HLA-DRA	2.13933040713958	2.6401055338353e-07	GSE60427
NCKAP1L	1.92184469427454	2.77146032378288e-07	GSE60427
JAK3	2.10968302000513	2.90803326869248e-07	GSE60427
LOC100505974	2.04931594375838	2.90803326869248e-07	GSE60427
GPR114	1.43078456481661	2.90803326869248e-07	GSE60427
IL4I1	2.82160584191669	2.96686422300984e-07	GSE60427
FAM49A	2.04669183373112	2.98037349934183e-07	GSE60427
SIGLEC10	2.27788724081182	2.98037349934183e-07	GSE60427
GPR65	1.84062772803093	3.21310980774626e-07	GSE60427
ST8SIA4	1.51488448333784	3.32592977363924e-07	GSE60427
TIFAB	2.71080248052522	3.42353761909444e-07	GSE60427
XLOC_004205	2.26965439733545	3.42353761909444e-07	GSE60427
ITGB7	1.49174235588112	3.47851957773336e-07	GSE60427
CIITA	2.25556188188887	3.64639760055042e-07	GSE60427
LAG3	2.0554611868469	3.64639760055042e-07	GSE60427
HLA-DMB	2.28414134308212	3.64639760055042e-07	GSE60427
VNN1	4.46286492481036	3.64639760055042e-07	GSE60427
CCR7	4.34694271818947	3.64639760055042e-07	GSE60427
AIM2	3.57377544573992	3.64639760055042e-07	GSE60427
CD79B	3.2957351681806	3.64639760055042e-07	GSE60427
CD28	1.75706483776856	3.81898278140126e-07	GSE60427
FCGR1B	3.01646969788819	3.99220672995373e-07	GSE60427
BLK	3.72135740532721	3.99220672995373e-07	GSE60427
XLOC_010361	1.59432460828024	3.99220672995373e-07	GSE60427
RAC2	1.53356381934799	4.21980987992444e-07	GSE60427
EGR2	2.09695481305501	4.34749082188516e-07	GSE60427
CXCL13	6.02411576529483	4.36561460770595e-07	GSE60427
PIGR	1.36187175474864	4.46587600184572e-07	GSE60427
C2	1.80559935709771	4.47365081687808e-07	GSE60427
PTPN7	1.56650276093239	4.74593319230328e-07	GSE60427
CMAHP	1.98496900555629	5.08307555919481e-07	GSE60427
FCGR3A	3.3027056246328	5.08307555919481e-07	GSE60427
MMP9	3.5070163156619	5.08307555919481e-07	GSE60427
SH2B3	1.45140606483915	5.08494095807343e-07	GSE60427
PLCG2	1.84539740002707	5.08494095807343e-07	GSE60427
KCNN3	2.34678586638751	5.08494095807343e-07	GSE60427
TNFRSF9	3.02478114077849	5.41125759422023e-07	GSE60427
TLR9	1.50008858157797	5.4296728108456e-07	GSE60427
UBD	3.49254186791101	5.57024977381256e-07	GSE60427
IGLL1	2.80488483280482	5.57024977381256e-07	GSE60427
IFI30	1.31313114180312	5.57024977381256e-07	GSE60427
KIAA0125	2.48416390261283	5.7151112811672e-07	GSE60427
FCRL3	4.15252100366312	5.86976581159614e-07	GSE60427
BTN2A2	1.45063205393919	5.95678414158929e-07	GSE60427
IGLL5	2.66219964877473	6.1845435025984e-07	GSE60427
TNFAIP2	2.58422861507865	6.57137078079385e-07	GSE60427
SLAMF6	2.19553306674462	6.60526962771534e-07	GSE60427
TIGIT	2.13350352201921	6.62289582433267e-07	GSE60427
SEPT1	1.78130217359746	6.83025614766938e-07	GSE60427
NFAM1	2.381145693	6.83025614766938e-07	GSE60427
IL2RB	1.35700633509204	6.93333296763888e-07	GSE60427
HLA-DRB1	2.06514667841005	7.23948080477084e-07	GSE60427
CD300A	1.83979931637462	7.60392166215935e-07	GSE60427
CXorf21	1.79080235798961	7.60392166215935e-07	GSE60427
FAM159A	1.58539224699293	7.60392166215935e-07	GSE60427
CXCR5	4.88040406649787	7.60392166215935e-07	GSE60427
BTK	2.13547632184878	7.72778842460076e-07	GSE60427
EAF2	1.83497022266642	8.09833233939261e-07	GSE60427
GPR183	1.93723854803228	8.09833233939261e-07	GSE60427
HLA-DOA	2.3018459350335	8.54323322631691e-07	GSE60427
ALOX5	1.68761232958402	8.85147849844333e-07	GSE60427
NCF4	1.74229857436332	8.99303342653084e-07	GSE60427
DNASE1L3	2.21099239339802	8.99303342653084e-07	GSE60427
TLR7	2.08391695282489	9.61566076037318e-07	GSE60427
HCLS1	1.89370787507098	9.65326528605861e-07	GSE60427
LOC153577	1.46126945954113	9.91213537084131e-07	GSE60427
CLECL1	2.50185354978054	1.03235101580714e-06	GSE60427
HLA-DQB1	2.25730128352596	1.03787062143255e-06	GSE60427
LCP2	1.39330449829981	1.03787062143255e-06	GSE60427
SPI1	1.5546276894753	1.04263471215992e-06	GSE60427
IRF4	2.91361281636561	1.04263471215992e-06	GSE60427
MIAT	1.92799375442008	1.13581708101701e-06	GSE60427
SELL	4.02659177561685	1.13581708101701e-06	GSE60427
PARVG	1.78336689222209	1.15134455875095e-06	GSE60427
XLOC_003805	2.63658912106019	1.33676446830114e-06	GSE60427
C3	3.48244039850239	1.35202010258542e-06	GSE60427
INPP5D	1.89584659054759	1.35202010258542e-06	GSE60427
C5orf20	1.85054970332956	1.3533233314126e-06	GSE60427
MAP4K1	1.65934143634176	1.3533233314126e-06	GSE60427
CD53	1.95217696588576	1.3533233314126e-06	GSE60427
CD69	1.51371797169893	1.44172596536836e-06	GSE60427
RGS1	2.27985308029409	1.44295507437387e-06	GSE60427
CHI3L2	3.35094102641178	1.44295507437387e-06	GSE60427
KLHDC7B	1.44233823065839	1.49007913433276e-06	GSE60427
DENND1C	1.41367876393978	1.49007913433276e-06	GSE60427
XLOC_001776	1.34157737047503	1.49007913433276e-06	GSE60427
BCL2A1	1.03040122834237	1.49007913433276e-06	GSE60427
LOC96610	2.63340794772891	1.51929135975528e-06	GSE60427
PDK1	1.31494196966864	1.53846030558007e-06	GSE60427
TNF	1.73693204850127	1.55570805791389e-06	GSE60427
MEI1	1.95306133873736	1.59299191960345e-06	GSE60427
SLCO2B1	1.41785952033869	1.62264166999954e-06	GSE60427
XLOC_l2_013052	2.16327053411665	1.64458326955773e-06	GSE60427
HLA-DMA	1.58994233414212	1.67468655651826e-06	GSE60427
C1QB	1.91795233329909	1.67468655651826e-06	GSE60427
BEND4	2.11794873665662	1.67468655651826e-06	GSE60427
MS4A7	1.52194339213305	1.6777058346617e-06	GSE60427
SH2B2	1.87886853631066	1.73123918687718e-06	GSE60427
APOBR	1.34256954549886	1.73123918687718e-06	GSE60427
SASH3	1.75821033474263	1.7357127364377e-06	GSE60427
HCK	1.78392467757312	1.74574622878591e-06	GSE60427
C4A	3.09462281583893	1.74574622878591e-06	GSE60427
SRGN	1.83447787344087	1.74574622878591e-06	GSE60427
RUNX3	1.58825684815612	1.74574622878591e-06	GSE60427
IL10	1.36619404027632	1.74574622878591e-06	GSE60427
FGD3	1.74310497381117	1.82094775434286e-06	GSE60427
KCNJ2	1.77850003052094	1.84309529954131e-06	GSE60427
EVI2B	2.12002719398602	1.86511732342805e-06	GSE60427
CCL3	2.55366143837558	1.86511732342805e-06	GSE60427
SLA	1.84219638391384	1.86511732342805e-06	GSE60427
HLA-DPA1	2.2601377580828	1.86511732342805e-06	GSE60427
PDE4B	1.6685794744329	1.93420658364835e-06	GSE60427
MGC16025	3.01614894834089	1.93420658364835e-06	GSE60427
LAIR1	1.48435015570927	1.93420658364835e-06	GSE60427
LOC100131096	1.52561502211532	1.93420658364835e-06	GSE60427
LTB	3.10361955064056	1.97636101422774e-06	GSE60427
CFI	1.97080880936796	1.97636101422774e-06	GSE60427
C12orf63	1.89617759902697	1.97636101422774e-06	GSE60427
INPP4A	1.04142510570561	1.98614536599605e-06	GSE60427
ACOXL	2.18773976982776	1.98614536599605e-06	GSE60427
APOE	2.34380072903519	1.98614536599605e-06	GSE60427
XLOC_003157	1.32443301235228	2.03976613441398e-06	GSE60427
TNFSF13B	1.21347698230673	2.06639366466344e-06	GSE60427
TNFRSF4	1.44831503569322	2.09051842627845e-06	GSE60427
IL8	2.77119016040127	2.09989259733415e-06	GSE60427
SAA2	4.15250593922666	2.13808131252673e-06	GSE60427
ARHGAP30	1.00516329866197	2.13808131252673e-06	GSE60427
CARD11	1.50781020314522	2.13808131252673e-06	GSE60427
PRKCB	2.07696791135032	2.13808131252673e-06	GSE60427
BIN2	1.50393980352746	2.13808131252673e-06	GSE60427
FAM65B	3.14665664888878	2.14885759962205e-06	GSE60427
ITGA4	1.49187488362195	2.20093341558787e-06	GSE60427
WIPF1	1.64302445747947	2.39442593583585e-06	GSE60427
MYO1F	1.4958866524745	2.53269473577189e-06	GSE60427
TAGAP	1.74179267253715	2.55792826630449e-06	GSE60427
REG3G	6.52943006214634	2.55792826630449e-06	GSE60427
GAB3	1.68780067832544	2.59992616199218e-06	GSE60427
CD209	1.35065030539138	2.68815234420038e-06	GSE60427
MEF2C	1.6789669739246	2.72362301809327e-06	GSE60427
MMD	1.15104864201875	2.72362301809327e-06	GSE60427
TNFAIP8L2	1.81079259486782	2.72362301809327e-06	GSE60427
CD27	2.03453204940378	2.72739703006676e-06	GSE60427
LYN	1.16831818243716	2.72739703006676e-06	GSE60427
SLAMF8	1.7384473458563	2.77504005921932e-06	GSE60427
NFKBID	1.12597917011437	2.89485447774276e-06	GSE60427
PRDM1	1.48374367880641	2.93129102759737e-06	GSE60427
SSH2	1.023840349	2.93129102759737e-06	GSE60427
IGSF6	1.79334871331898	2.93167242754288e-06	GSE60427
REG3A	6.15464021085142	2.97309557207025e-06	GSE60427
LILRB4	1.89828247595857	3.04053273446149e-06	GSE60427
LILRB2	2.44215865118752	3.10997984947972e-06	GSE60427
MS4A4A	1.33899054534204	3.11634449187086e-06	GSE60427
GPNMB	2.01402353155848	3.11634449187086e-06	GSE60427
SIRPG	2.10032870079981	3.30665767380835e-06	GSE60427
IKZF3	1.84035788034212	3.40943415274159e-06	GSE60427
LAPTM5	1.8319075534287	3.40943415274159e-06	GSE60427
CSF2RB	1.08333891510376	3.45581486827833e-06	GSE60427
BTLA	2.42527740219931	3.49561125425769e-06	GSE60427
SRMS	1.19552129927392	3.51012727741863e-06	GSE60427
LOC100653210	2.81114906216106	3.51012727741863e-06	GSE60427
ARHGDIB	1.63575573730331	3.55964222150211e-06	GSE60427
CXCL3	2.23545368801221	3.63063855863847e-06	GSE60427
WDFY4	2.47008767402778	3.63063855863847e-06	GSE60427
MMP12	3.49500175991491	3.76170765896781e-06	GSE60427
CHST2	1.53624776746188	3.80849626782364e-06	GSE60427
C4B	3.10563784788681	3.8400977780143e-06	GSE60427
MAFB	1.51021314859944	3.85303350901611e-06	GSE60427
CTLA4	2.51855972990138	3.85303350901611e-06	GSE60427
KIAA0226L	3.22164180898824	3.96763041705375e-06	GSE60427
S100A8	4.07399893282038	3.96763041705375e-06	GSE60427
CARD9	1.53887349047165	3.97775940403219e-06	GSE60427
LOC100130811	2.99062117680594	3.99850906245866e-06	GSE60427
IL10RA	1.78189981993867	3.99850906245866e-06	GSE60427
NMU	-1.529573802	4.02209720167074e-06	GSE60427
LINC00426	1.84005391655783	4.11470850928287e-06	GSE60427
LOC100507286	2.10082057808066	4.11886865490389e-06	GSE60427
NLRP7	4.43456707766362	4.16406746029701e-06	GSE60427
MPEG1	1.71503465485369	4.21852968504598e-06	GSE60427
ADORA2A	1.43322944105326	4.29755283353245e-06	GSE60427
MFNG	1.15680683793816	4.29755283353245e-06	GSE60427
VCAM1	2.18267008617144	4.29755283353245e-06	GSE60427
TXNDC3	1.79803844640624	4.29755283353245e-06	GSE60427
SAA1	4.46606629600621	4.3183361174422e-06	GSE60427
PI3	3.23606754818965	4.95271312826719e-06	GSE60427
C1QC	1.62494726573799	4.95271312826719e-06	GSE60427
SH2D1B	2.05683798436159	5.03022301934991e-06	GSE60427
XLOC_014115	1.86956911571427	5.07897986542141e-06	GSE60427
ADAM19	1.69335020599736	5.07897986542141e-06	GSE60427
FGR	2.07445309445877	5.07897986542141e-06	GSE60427
RGS18	1.67880240224911	5.07897986542141e-06	GSE60427
ZBED2	2.82142218696587	5.17004672196316e-06	GSE60427
PPP1R18	1.42748269342042	5.17004672196316e-06	GSE60427
TGFB1	1.14995929	5.31976285120241e-06	GSE60427
AOAH	1.57421716323313	5.45760064507976e-06	GSE60427
PLXNC1	2.22006790083198	5.52848353477289e-06	GSE60427
EVI2A	1.40142705700428	5.54869425605778e-06	GSE60427
DAPP1	1.09059838648344	5.54869425605778e-06	GSE60427
C14orf132	-1.102805915	5.54869425605778e-06	GSE60427
TRAF3IP3	1.66509201499231	5.59009433626527e-06	GSE60427
ARHGAP9	1.86683997161325	5.74420589488792e-06	GSE60427
RUNX2	1.40039266295541	5.76190858052161e-06	GSE60427
ZBP1	2.01319069063369	5.76190858052161e-06	GSE60427
GBP5	2.07345678319443	5.76190858052161e-06	GSE60427
C16orf54	1.50029144673917	5.77521976486882e-06	GSE60427
ELMO1	1.31913364060783	5.83682572434434e-06	GSE60427
LGALS2	2.25958072841586	5.84079177223394e-06	GSE60427
TNRC18	1.49174142557186	5.85247684285708e-06	GSE60427
CD79A	1.25615720763233	5.85247684285708e-06	GSE60427
FLI1	1.303651243	5.90298335204918e-06	GSE60427
P2RX5	2.47852188032274	5.9481795577783e-06	GSE60427
C17orf87	1.97605282445573	5.96241346620454e-06	GSE60427
XLOC_010533	1.6996608737546	5.97222358540934e-06	GSE60427
TMC6	1.40997947157351	6.05238075290559e-06	GSE60427
KLF12	1.66799487751849	6.05238075290559e-06	GSE60427
XLOC_011064	-1.109286137	6.05238075290559e-06	GSE60427
XLOC_014244	3.89837937037822	6.11437859813688e-06	GSE60427
EMR2	2.93251882620987	6.13002651581444e-06	GSE60427
FCRL4	3.43312433070211	6.13002651581444e-06	GSE60427
ITGAX	1.97205545684196	6.21420141987997e-06	GSE60427
TNFRSF6B	2.38471459362208	6.39628363778862e-06	GSE60427
AIF1	1.62752021275392	6.49369321235509e-06	GSE60427
IGFLR1	1.34372933053394	6.49369321235509e-06	GSE60427
CTHRC1	1.79166217245928	6.49721797628778e-06	GSE60427
KCNK12	1.69246213503969	6.83610010843495e-06	GSE60427
C1orf228	1.48872172146234	6.862139158724e-06	GSE60427
HAPLN3	2.16786184297299	6.88365504667849e-06	GSE60427
MNDA	2.55464834500758	6.92342222036525e-06	GSE60427
FCRL1	3.0260773533411	6.95311264229946e-06	GSE60427
CD37	2.38112355726405	7.08829241202632e-06	GSE60427
LOC401847	2.58251643446029	7.21039726965764e-06	GSE60427
SPIB	3.53639462442988	7.24439405176762e-06	GSE60427
TNFRSF13C	2.45034565434844	7.24439405176762e-06	GSE60427
FCRLA	3.40092031895511	7.24439405176762e-06	GSE60427
CD40	1.09436349036891	7.24439405176762e-06	GSE60427
CCR1	1.7828091749071	7.44603976661916e-06	GSE60427
IKZF1	1.78066731105096	7.66668159978498e-06	GSE60427
PLEKHG2	1.12161181146705	7.77218978487407e-06	GSE60427
ADAP2	1.43897686926057	8.13813697998281e-06	GSE60427
RNASE6	1.65264406497707	8.20076434858583e-06	GSE60427
LST1	1.95216907880093	8.3572832115863e-06	GSE60427
C1QA	1.51402502543431	8.40186692308827e-06	GSE60427
MS4A1	4.61308351701512	8.40835119406592e-06	GSE60427
PIK3CG	1.8079935976886	8.42381638275578e-06	GSE60427
FAM113B	1.19577078149396	8.45389844903981e-06	GSE60427
HLA-DPB1	2.30225156991198	8.52777039147388e-06	GSE60427
GVINP1	1.75204676471164	8.55801504753531e-06	GSE60427
MILR1	2.25770182617809	8.55801504753531e-06	GSE60427
LRRC25	2.26547914868924	8.71062342836006e-06	GSE60427
CHI3L1	4.08608693329842	8.76780916498763e-06	GSE60427
FAM78A	1.33448245380864	8.81058351550848e-06	GSE60427
CELF2	1.1970395481858	8.96789153491029e-06	GSE60427
ITGB2	1.52972171666682	8.9911776796556e-06	GSE60427
S1PR4	1.48901715725682	9.2069530434001e-06	GSE60427
PLEKHG1	1.41010964493995	9.32948937253966e-06	GSE60427
TLR10	3.74584088864792	9.49675411800108e-06	GSE60427
XLOC_001625	1.5524776961689	9.49675411800108e-06	GSE60427
LEF1	1.69946997823827	9.60975652688132e-06	GSE60427
PREX1	1.28585036865939	9.96209588266876e-06	GSE60427
SH2D3C	1.23149184784438	9.96209588266876e-06	GSE60427
XLOC_l2_015041	1.90794343858495	1.04086002793674e-05	GSE60427
ZAP70	1.38404720592973	1.0471525580104e-05	GSE60427
SERPINB9	1.84230582001616	1.0471525580104e-05	GSE60427
TYROBP	1.63268439091723	1.0476499295657e-05	GSE60427
VNN2	2.23818239768963	1.0476499295657e-05	GSE60427
LCP1	1.70872353426588	1.05191987303416e-05	GSE60427
ADORA3	1.18149064085294	1.06327307096737e-05	GSE60427
LCK	1.21642367381161	1.07944564944223e-05	GSE60427
CSF2RA	1.62977499206964	1.08064876015032e-05	GSE60427
DEFB4A	4.21793481905273	1.09091235994724e-05	GSE60427
GMFG	1.51021387746077	1.11435567004954e-05	GSE60427
CNR1	3.14450512596598	1.11435567004954e-05	GSE60427
TMC8	1.83065736884136	1.12741591311423e-05	GSE60427
PLCB2	1.69000507283261	1.15593643370359e-05	GSE60427
CST7	1.22904524803062	1.16117704637999e-05	GSE60427
CAMK1D	1.26053125398045	1.18770143262656e-05	GSE60427
LILRB3	2.15616581772744	1.19973468642401e-05	GSE60427
LOC100508196	2.80754801542215	1.21278186379699e-05	GSE60427
PLEKHO2	1.2702178782111	1.21428021934612e-05	GSE60427
C22orf34	1.95716428099744	1.21511830819713e-05	GSE60427
CXCL5	2.58053499970659	1.21511830819713e-05	GSE60427
PRAM1	1.29650352463668	1.21698057791739e-05	GSE60427
DOCK10	1.44770972233001	1.21797549357915e-05	GSE60427
ELK3	1.13361745183064	1.21961724359152e-05	GSE60427
STAT5A	1.03185147192332	1.24700376753221e-05	GSE60427
CD163L1	1.61529699393992	1.25347037304038e-05	GSE60427
CCR10	2.17797751390945	1.25961115452911e-05	GSE60427
FPR1	2.86391309829466	1.30324928397871e-05	GSE60427
CD163	1.57864776259169	1.30412833616698e-05	GSE60427
RHBDF2	1.39600831013531	1.30412833616698e-05	GSE60427
SIGLEC7	1.21957003724164	1.33423795178694e-05	GSE60427
PTPRCAP	1.43820210448722	1.34225933641794e-05	GSE60427
CTSC	1.00689400238769	1.35235178905986e-05	GSE60427
CD84	2.02606684606101	1.35976812992737e-05	GSE60427
LRRC33	1.283016795	1.37431549489745e-05	GSE60427
SLFN11	1.98780373120986	1.40817902874574e-05	GSE60427
RAPH1	1.39714688465904	1.41765275238326e-05	GSE60427
TMEM154	1.17853684136792	1.41869989573808e-05	GSE60427
RASAL3	1.50138508646912	1.41869989573808e-05	GSE60427
SMR3A	2.60826610650701	1.43351875064838e-05	GSE60427
HLA-DQB2	1.93540042158745	1.46521329593156e-05	GSE60427
NCF1	1.67937514287281	1.54051349320617e-05	GSE60427
GPR18	2.07680447478235	1.54738449540103e-05	GSE60427
CECR1	1.50871670225071	1.54820201317263e-05	GSE60427
CD14	1.33551454818103	1.55474282484531e-05	GSE60427
TLR4	1.37018184698939	1.564473447233e-05	GSE60427
SLC2A14	1.17998372626795	1.58805098716316e-05	GSE60427
LY86	1.57676241761566	1.61536511991346e-05	GSE60427
CFP	1.65458901093398	1.62195298864156e-05	GSE60427
ALOX5AP	1.02402937446247	1.63161408050958e-05	GSE60427
CCL3L3	1.64111106540357	1.69576982183442e-05	GSE60427
GIMAP5	1.26232746227107	1.71786862770552e-05	GSE60427
GZMK	3.42994341010654	1.73907956480241e-05	GSE60427
XLOC_010117	1.59794723086822	1.75970736613052e-05	GSE60427
PRB2	-1.524406573	1.79489807857283e-05	GSE60427
ATHL1	1.26724423732725	1.79489807857283e-05	GSE60427
CYSLTR1	1.15644695784956	1.79612558676692e-05	GSE60427
CCL19	4.3395689191876	1.83934804273017e-05	GSE60427
FYB	1.64072801880143	1.86371244463591e-05	GSE60427
CA12	2.45123856735917	1.86765985170679e-05	GSE60427
ARHGAP15	1.72360740003993	1.88682577694793e-05	GSE60427
HVCN1	2.01816506519514	1.90293468895428e-05	GSE60427
HLA-DPB2	2.05415907564758	1.93931745030785e-05	GSE60427
RBP5	1.51459781782907	1.94235286950835e-05	GSE60427
IFITM1	1.5225877800542	1.94235286950835e-05	GSE60427
AQP9	3.44577039038972	1.95791683468625e-05	GSE60427
LAIR2	4.06467978670876	1.99907758938857e-05	GSE60427
CXCR4	2.28394703180042	2.03049744447264e-05	GSE60427
CPXM1	1.42492731605896	2.08010878270181e-05	GSE60427
XLOC_006793	-1.563347104	2.08010878270181e-05	GSE60427
LRRC8C	1.1687259572343	2.08548384839053e-05	GSE60427
FABP5	-1.002250959	2.08548384839053e-05	GSE60427
LOC100505633	-1.147872446	2.08548384839053e-05	GSE60427
DMBT1	7.21926541406595	2.09007589575397e-05	GSE60427
IL7R	2.39160106960871	2.09889720846947e-05	GSE60427
C6	-3.575730517	2.16983008706786e-05	GSE60427
TMEM238	1.23571336298351	2.1884432451425e-05	GSE60427
COL4A4	1.57422233702842	2.19675801706274e-05	GSE60427
STAB1	1.43907303678676	2.2582638218415e-05	GSE60427
C1R	1.7575970157889	2.26426239866168e-05	GSE60427
IFI16	1.15963494749986	2.42692783890661e-05	GSE60427
SLC37A2	1.35009044410356	2.44794482147437e-05	GSE60427
KYNU	1.5901668880865	2.44794482147437e-05	GSE60427
KRT6B	3.47332919653364	2.59110485630347e-05	GSE60427
FAIM3	1.85720275323285	2.65147579028265e-05	GSE60427
CCL4	1.97748272906519	2.68122578911418e-05	GSE60427
XLOC_013461	-1.530611386	2.73178847756069e-05	GSE60427
ABCA12	4.3261553083249	2.73178847756069e-05	GSE60427
HMHA1	1.61145720298076	2.74304190466326e-05	GSE60427
LIPG	2.39912681691292	2.80459030950869e-05	GSE60427
IDO1	2.58460937571288	2.86672253544322e-05	GSE60427
NCR3	1.97569552324038	2.9051419309719e-05	GSE60427
EHD3	1.40040197248137	2.92886575817845e-05	GSE60427
SOD2	1.28681313664388	3.10733261253634e-05	GSE60427
FAM3D	2.09899864038691	3.1432022283156e-05	GSE60427
NCF2	1.75926257465353	3.14679528815401e-05	GSE60427
LYL1	1.3688751021366	3.16112336917919e-05	GSE60427
LTF	3.65683201593945	3.37070165261699e-05	GSE60427
HLA-DRB3	1.95826603341809	3.39994903214866e-05	GSE60427
KCNAB2	1.44332078478441	3.44716267538344e-05	GSE60427
OBFC2A	1.01698084113106	3.53659311397603e-05	GSE60427
DTX1	2.78375053700846	3.54215416735238e-05	GSE60427
MS4A6A	1.21350948110031	3.56407635986747e-05	GSE60427
KLHL5	1.50167926718147	3.57558554121463e-05	GSE60427
IFFO1	1.42535486497204	3.67754474844907e-05	GSE60427
GAPT	2.37530436020372	3.77387446826266e-05	GSE60427
C1orf162	1.26530035478708	3.7919394552612e-05	GSE60427
CBFA2T3	1.38667950068717	3.80783396214976e-05	GSE60427
LOC100505500	1.73818952113323	3.853231523281e-05	GSE60427
CD83	2.14348225687858	3.85824632443479e-05	GSE60427
GNGT2	1.46111446064746	3.87596387739528e-05	GSE60427
TXK	1.93415776119167	3.89973514649769e-05	GSE60427
IL23A	1.57045565680104	3.9582260915889e-05	GSE60427
RIN3	1.31075369615076	3.97408759051148e-05	GSE60427
XLOC_011346	2.44696731589751	3.97408759051148e-05	GSE60427
1-Mar	2.2572736891863	4.01597804262275e-05	GSE60427
GPR174	1.61929046954417	4.06144421892012e-05	GSE60427
PIK3CD	1.36433679547944	4.08280789583902e-05	GSE60427
PLEKHA2	1.09210214451123	4.16254824660836e-05	GSE60427
IL2RG	1.5010737939124	4.18396948984274e-05	GSE60427
ORAI2	1.25111140834588	4.21224103889478e-05	GSE60427
CD22	3.55793762139383	4.21224103889478e-05	GSE60427
TNFRSF17	2.31496511916889	4.21769312736112e-05	GSE60427
TNFRSF18	1.0550951897577	4.2234752388556e-05	GSE60427
TLR2	1.61142159959615	4.2234752388556e-05	GSE60427
FPR3	1.4005023926366	4.2234752388556e-05	GSE60427
XLOC_006892	2.0705885885091	4.27523950453203e-05	GSE60427
AFAP1-AS1	4.30291363354327	4.27523950453203e-05	GSE60427
IGJ	1.29828101512211	4.27523950453203e-05	GSE60427
CMKLR1	1.24901043117859	4.27887898714032e-05	GSE60427
DPEP2	1.85140279961968	4.27887898714032e-05	GSE60427
XLOC_l2_004840	2.03083595749793	4.27887898714032e-05	GSE60427
CATSPERB	1.53254122216279	4.29854876227712e-05	GSE60427
SELP	1.43397928732014	4.31293680072617e-05	GSE60427
XLOC_l2_015202	2.61194210138606	4.33754046215867e-05	GSE60427
ST3GAL2	1.19968856403006	4.3375709985121e-05	GSE60427
PATL2	1.20837075207799	4.36459124977888e-05	GSE60427
JSRP1	2.52543948811156	4.37833749524868e-05	GSE60427
XLOC_008180	1.69401544218107	4.46103046468642e-05	GSE60427
RCSD1	1.26024286243087	4.61355270463171e-05	GSE60427
MICB	1.16085223200151	4.61355270463171e-05	GSE60427
SUSD3	1.41537131246855	4.62374807142319e-05	GSE60427
MIR155HG	1.44771763928277	4.63829579174491e-05	GSE60427
PVRIG	1.32730154179039	4.80027110859627e-05	GSE60427
FAM174B	-1.034516275	4.86227752019616e-05	GSE60427
XLOC_011235	1.73927413926861	4.89413245700109e-05	GSE60427
CFB	1.28461527833993	4.91516710894793e-05	GSE60427
TXNDC5	1.0776469126898	4.91516710894793e-05	GSE60427
SVIP	-1.008264029	5.00015286553611e-05	GSE60427
SFMBT2	1.30652123365886	5.00686203677565e-05	GSE60427
P2RY6	1.51630939273774	5.05693489671162e-05	GSE60427
DBP	-1.65749955	5.12216997630615e-05	GSE60427
ARHGAP25	1.4844487432714	5.13972941716919e-05	GSE60427
XLOC_007967	2.4077561705333	5.19659243811355e-05	GSE60427
LSP1	1.14581159007188	5.20914245704338e-05	GSE60427
LOC283070	1.21986698022575	5.20914245704338e-05	GSE60427
LOC100507042	1.74658574542286	5.21764457464515e-05	GSE60427
CYBB	1.46789236998966	5.23991880551986e-05	GSE60427
FGL2	1.26193960146396	5.34349927199598e-05	GSE60427
A1BG	1.11594674579052	5.36192059442465e-05	GSE60427
S100A9	3.27348271903962	5.47170387819964e-05	GSE60427
TNFRSF25	1.50611662478313	5.57266057618491e-05	GSE60427
RASSF2	1.53954191643854	5.57266057618491e-05	GSE60427
CD80	1.26274927368631	5.62468081736858e-05	GSE60427
MPV17L	-1.185237712	5.83681388598009e-05	GSE60427
MMP25	1.3435725971592	6.07551730792647e-05	GSE60427
LILRA4	1.2953129544404	6.55850134748195e-05	GSE60427
EDA	-1.058610293	6.7610632295404e-05	GSE60427
BATF3	1.30973947473955	6.88355357210399e-05	GSE60427
BIRC3	1.70950845966654	6.88399248444879e-05	GSE60427
HLA-DRB5	2.167005066	7.20886726380498e-05	GSE60427
SERPINB7	2.31343955101996	7.33054432039247e-05	GSE60427
XLOC_013142	1.05897940043485	7.39694560445646e-05	GSE60427
ABCA7	1.08567086617159	7.64718786759419e-05	GSE60427
TMEM156	1.94875471742226	7.67669330474461e-05	GSE60427
C17orf96	1.71368942556684	7.68288397164964e-05	GSE60427
CXCL9	2.37949301492353	7.91384803334534e-05	GSE60427
LPXN	1.01644531319016	7.96490704219463e-05	GSE60427
RNF166	1.08819113223564	7.96490704219463e-05	GSE60427
CD300C	1.54120024216343	8.06667409867175e-05	GSE60427
IGFBP4	-1.08169331	8.08707297529313e-05	GSE60427
CX3CR1	1.18998837871147	8.2151827701604e-05	GSE60427
EMR3	1.84551511777442	8.27273535561815e-05	GSE60427
RIMBP3	1.2368432520586	8.51313500917739e-05	GSE60427
TNFAIP6	2.17351229226019	8.51313500917739e-05	GSE60427
GATA3	1.3381139303584	8.82334891680658e-05	GSE60427
ANKRD36BP2	1.08295480907463	8.87041133765778e-05	GSE60427
XLOC_014418	1.3521935679897	8.88761475111988e-05	GSE60427
FAM92B	1.53874754597926	9.00898294775987e-05	GSE60427
GIMAP4	1.17469478160474	9.04425769377862e-05	GSE60427
CXCL14	1.40373696071316	9.05281356840862e-05	GSE60427
HLA-DRB4	1.95025709066095	9.10058771712468e-05	GSE60427
SERPINA3	3.07969081627656	9.18459035860708e-05	GSE60427
TBC1D10C	1.52847101564098	9.34009041619472e-05	GSE60427
LOC285972	1.19520015697163	9.59425368727136e-05	GSE60427
GLCCI1	1.01272926380828	9.68762108168017e-05	GSE60427
TMEM173	1.0689117457578	9.68762108168017e-05	GSE60427
KCTD15	-1.133670296	9.68762108168017e-05	GSE60427
FSCN1	1.41399850564874	9.68762108168017e-05	GSE60427
CCR9	1.91741682462131	9.68762108168017e-05	GSE60427
RAB42	1.22277816809327	9.78311756125302e-05	GSE60427
C1S	1.64398929603644	9.789234997725e-05	GSE60427
LOC100506585	1.24434424852654	9.80435419913036e-05	GSE60427
LOC441601	1.98353506758205	9.80533165525767e-05	GSE60427
FCAMR	2.93961628719033	0.000103405658814166	GSE60427
LOC100288432	1.49358883193108	0.000105105456976125	GSE60427
CXCR1	1.74853585160211	0.000105105456976125	GSE60427
CPNE5	1.07132775222551	0.000105208842440299	GSE60427
FCGR2A	1.38932230700194	0.000105372109168435	GSE60427
ITGAM	1.74543902051782	0.000110298992572817	GSE60427
GPR171	1.06955325189115	0.000110761398760253	GSE60427
DEFA3	3.0657491815834	0.000111555246945006	GSE60427
ITK	1.25098623012829	0.000113234054903917	GSE60427
CDYL2	1.36088117824543	0.000114553899100286	GSE60427
SNX10	1.59254094620469	0.000114553899100286	GSE60427
RASL11B	-1.353741191	0.000121706711937214	GSE60427
EOMES	2.54314089133461	0.000122379582404772	GSE60427
SIT1	1.11081979742061	0.000126499471652889	GSE60427
LOC100506502	1.10555467683705	0.000128977625450441	GSE60427
XLOC_000268	2.09830710174504	0.000130677212480048	GSE60427
TRPV2	1.32015298241047	0.000130677212480048	GSE60427
XLOC_l2_005490	1.78762499837396	0.00013160129657468	GSE60427
BCL6	1.3760784287155	0.000132647142585019	GSE60427
CCL8	1.6052427666163	0.00013842176800607	GSE60427
APBB1IP	1.49993281902314	0.000139320183940765	GSE60427
XLOC_000430	-2.478998042	0.000140720251284909	GSE60427
PCDH7	2.07708613114776	0.000141503147548085	GSE60427
SLC28A3	1.97603457281804	0.000142106883959727	GSE60427
IL17C	1.95235573830197	0.000142447013288475	GSE60427
GLRX	1.41318265352084	0.000142472422698626	GSE60427
LAT	1.07100472035944	0.000146285382469813	GSE60427
ITGAL	1.29534118769372	0.000147145762959092	GSE60427
XLOC_010430	1.61999786813673	0.00014819464226153	GSE60427
S100A12	2.51744887014775	0.000150065597542567	GSE60427
G0S2	1.75947724595411	0.000151073917127592	GSE60427
CORO1A	1.31154776732827	0.000152159417165377	GSE60427
LOC100507616	2.55251432884897	0.000152465251794548	GSE60427
PTPRC	1.82518750012501	0.000158885750326065	GSE60427
XLOC_012732	1.32443867366821	0.000158885750326065	GSE60427
LOC100130298	2.26065576338389	0.000161252971341618	GSE60427
A1BG-AS1	1.2995987393669	0.000162852640547034	GSE60427
LOC606724	1.77901648815584	0.000162852640547034	GSE60427
LOC100506553	1.26095626348577	0.000166629932040779	GSE60427
MMP7	3.83533816616413	0.000177598319500597	GSE60427
FNBP1	1.11781374573275	0.000177711534657198	GSE60427
PACSIN1	1.86205710537623	0.000189626245492159	GSE60427
ZNF831	1.54908234972389	0.000193204021514487	GSE60427
TMEM71	1.09950462690571	0.000193441059317261	GSE60427
S100B	1.60405488312367	0.00019396907598865	GSE60427
RFTN1	1.58106607558605	0.000194118852637151	GSE60427
C5orf39	1.18119937708968	0.000195677075875588	GSE60427
CD300LF	1.61528564968375	0.000198943357674355	GSE60427
SH2D1A	1.52485232242151	0.000198960795170321	GSE60427
LOC100507195	1.41037539539962	0.000204006451252135	GSE60427
RRAGD	1.05945746769482	0.00020827957237828	GSE60427
FCN1	1.71723411263956	0.000214459758495664	GSE60427
PAQR5	1.52173668807208	0.000214487323150922	GSE60427
CSF3R	1.41038457480524	0.000214487323150922	GSE60427
GCET2	1.30608533251702	0.000222063326284512	GSE60427
XLOC_l2_001954	-1.875450723	0.000224678433504049	GSE60427
XLOC_l2_000138	1.05814458256665	0.000225222323484506	GSE60427
XLOC_011893	-1.218161344	0.000227461098969723	GSE60427
MADCAM1	1.73897932101736	0.000228443001565724	GSE60427
EGR3	1.67609699877936	0.000228443001565724	GSE60427
SIGLEC1	1.62132657882531	0.000232005062994211	GSE60427
LOC100287814	1.84503043953378	0.00023647068171634	GSE60427
LOC100288273	2.85267179974074	0.000243078276010962	GSE60427
TLR8	1.96292113922484	0.000245670889076418	GSE60427
SLC16A14	1.15000597556761	0.000257072729185641	GSE60427
CD3D	1.04722404686319	0.000258522297428927	GSE60427
SP140	1.39206408421781	0.000259259347638221	GSE60427
ASB2	1.1326253971129	0.000259760520008746	GSE60427
NYX	1.44122231026169	0.000260111932168103	GSE60427
XLOC_004641	-1.936781285	0.000260825190864463	GSE60427
XLOC_001747	1.07235064939331	0.00026195263810902	GSE60427
LOC401164	1.54204605413149	0.000269330004824398	GSE60427
TCL1A	4.13520771221235	0.000273860259226968	GSE60427
LRFN2	-1.593779503	0.000273860259226968	GSE60427
GIMAP8	1.04773080644386	0.000273860259226968	GSE60427
RHOH	1.44802468676338	0.000273860259226968	GSE60427
STAP1	1.8901802029532	0.000280835152429508	GSE60427
IL32	1.48677693398297	0.000280835152429508	GSE60427
IL27RA	1.05957020761355	0.000283722800503714	GSE60427
CCL18	2.3335543306507	0.000286601937359882	GSE60427
SLC9A9	1.23881948967033	0.000287195598973661	GSE60427
CDH15	1.94408976254722	0.000288700384470254	GSE60427
XLOC_001788	1.97577770541725	0.000290769032168326	GSE60427
CD40LG	1.62178992906379	0.000292794577100825	GSE60427
GALNTL6	-1.430580412	0.00029340646852865	GSE60427
FBP2	-1.221168483	0.000294147425319284	GSE60427
TNFRSF11B	2.11945068758026	0.000294147425319284	GSE60427
CAMP	2.31562846822826	0.000305517461970457	GSE60427
BPIFB1	4.4751965489326	0.000316267064918943	GSE60427
P2RY13	1.69241595778892	0.000316829468409752	GSE60427
ADAMTS9	1.59740688153613	0.000318169713495944	GSE60427
ICAM4	1.45527270263468	0.000318169713495944	GSE60427
BMP6	1.38657619121352	0.000323447027769515	GSE60427
LOC100506532	1.15891990817771	0.00032502408664717	GSE60427
PARP15	2.17935096484074	0.00032502408664717	GSE60427
RASSF4	1.68293446709917	0.000327309343722583	GSE60427
FFAR3	-1.82552855	0.00032946167430067	GSE60427
HK3	1.35009446019344	0.00032946167430067	GSE60427
NOD2	1.11369359958648	0.000336476673484287	GSE60427
PLEKHO1	1.23290844656253	0.000340108838628312	GSE60427
LOC100505585	1.27782392920951	0.000340432585319087	GSE60427
VPREB3	2.41859757755213	0.000340591331137781	GSE60427
TNIP3	1.55278964426782	0.000345424961173999	GSE60427
NNMT	1.6966026335156	0.000346900821584584	GSE60427
XLOC_004148	-1.435687237	0.000353246115986411	GSE60427
ST6GALNAC2	-1.119357777	0.000354239061479152	GSE60427
PER3	-1.883752049	0.000365132682184906	GSE60427
ST6GAL1	1.18328133755713	0.000379179802895364	GSE60427
ZNF366	1.39057038590967	0.000379240777317693	GSE60427
LOC728073	-2.0459671	0.000380377438342263	GSE60427
C11orf67	-1.150727281	0.000383643306767965	GSE60427
LOC100506676	1.0339788275239	0.000389528080129926	GSE60427
FAM65C	1.32294493725873	0.000389946924261226	GSE60427
UBASH3A	1.01008249593116	0.000397190009648797	GSE60427
KCNE1L	1.22998064366258	0.000403971548614622	GSE60427
SCUBE2	1.64510935469374	0.000407785718942077	GSE60427
IL6	1.49078108623625	0.000414068966626919	GSE60427
HDAC9	1.66111516575239	0.000414068966626919	GSE60427
CCDC88A	1.03437964234478	0.000415310752407253	GSE60427
DUSP2	1.05293797505112	0.00042326845451376	GSE60427
SLC7A7	1.30263155224993	0.000426586352400884	GSE60427
LOC100128226	-1.976898917	0.000438190847289624	GSE60427
EXOC3L4	1.33795489395254	0.000438929873693802	GSE60427
C19orf59	1.51277432991742	0.000443996247986794	GSE60427
IGF1	1.08254671720099	0.000472020643708381	GSE60427
DSE	1.09852522388287	0.000474598902537556	GSE60427
CXCR2	2.34545963060492	0.000480148180303875	GSE60427
TMEM176B	1.34383481008902	0.00048599909881365	GSE60427
TNFRSF13B	1.59342329935787	0.000487996285579761	GSE60427
BANK1	1.18807520913547	0.000487996285579761	GSE60427
PDZD2	-1.378034221	0.000489009837494804	GSE60427
LOC100652740	1.49911987264841	0.000492030758738052	GSE60427
LOC100128787	-1.195479535	0.000493616650300789	GSE60427
TRAF1	1.32533123667328	0.000503466289331623	GSE60427
MIXL1	1.430075037	0.000505546343059517	GSE60427
LOC100132330	1.13354330084504	0.000517385579455363	GSE60427
PYCARD	1.29822389496479	0.000517385579455363	GSE60427
XLOC_012720	1.02513624173203	0.000536880130724469	GSE60427
ADAMTS10	1.04043057299673	0.000553111258187909	GSE60427
PHACTR1	1.21706870913399	0.000566794056552276	GSE60427
RASGRP2	1.75324831136798	0.000594362523314736	GSE60427
C9orf96	1.51467410249447	0.000609212757536211	GSE60427
DUSP5	1.80957499956239	0.000614976163580615	GSE60427
XLOC_l2_007731	2.45437401881363	0.000617304626884575	GSE60427
FZD7	1.10238953930488	0.000619090001216867	GSE60427
C1QTNF1	1.47356120483761	0.000623697594659871	GSE60427
LRP8	1.53485191823086	0.000649976029175062	GSE60427
TNFSF11	1.53344132765704	0.000650652799115633	GSE60427
PRPH	-1.356489919	0.000651623851079157	GSE60427
KRT73	1.10922483383526	0.000652075075380773	GSE60427
PRRX2	1.65176384424494	0.000656422339465744	GSE60427
LAMP3	1.40510415455119	0.000658381133622215	GSE60427
HTR2B	1.54000003104798	0.00066065638963738	GSE60427
WFDC2	1.42779354718583	0.00067900329846467	GSE60427
GALNT14	2.39068266792791	0.000697385056921281	GSE60427
SCML4	1.10010138431693	0.00070242651584926	GSE60427
MIA	2.6566302791628	0.00070242651584926	GSE60427
XLOC_009748	-1.001575553	0.000706146727430944	GSE60427
LSAMP	1.20601097140042	0.000706413069949621	GSE60427
ARHGEF4	-1.45535061	0.000721600838127175	GSE60427
SIGLEC9	1.23059289254305	0.000721600838127175	GSE60427
PPM1J	1.22698642048569	0.000750348920867206	GSE60427
CCR2	1.04895110191404	0.00075135296663421	GSE60427
ARHGAP22	1.29032632182077	0.000766790748113044	GSE60427
KLRB1	1.15721239818332	0.000784998433587606	GSE60427
XLOC_010152	1.22282307377538	0.000785012249166589	GSE60427
IRF8	1.40034269770308	0.000803750241346944	GSE60427
MYH2	-1.430630893	0.000812698704685709	GSE60427
C10orf81	1.01372467360307	0.000816142711150411	GSE60427
GLDC	1.38855439428224	0.00081663158214285	GSE60427
LOC100131043	1.42442352041958	0.000820875786133364	GSE60427
LOC100506328	-1.899974673	0.000821265864623634	GSE60427
LOC100652784	1.6549367582926	0.00082289531804121	GSE60427
LOC100505592	1.35291928515312	0.000824854830619288	GSE60427
IFNG	1.53106103974067	0.000843533580213215	GSE60427
XLOC_009345	1.28351566665057	0.000850172889650256	GSE60427
ALDH1A3	1.28350637425419	0.000851072471956523	GSE60427
SPP1	2.36383574575474	0.000859147618579971	GSE60427
XLOC_005774	1.22801561866665	0.000869661569940917	GSE60427
ERP27	2.17658934903208	0.000873199762363546	GSE60427
FOSB	1.4899168290544	0.00088741270137248	GSE60427
JAKMIP1	1.26066773874106	0.00088741270137248	GSE60427
LOC651536	1.84366621552209	0.000897873875923347	GSE60427
TCF4	1.17062196485185	0.000903837638990671	GSE60427
EEF1DP3	-1.300709961	0.000908534779987521	GSE60427
XLOC_014243	-1.471817511	0.000911127400324707	GSE60427
XLOC_l2_006026	-1.429575795	0.000918627492947064	GSE60427
SPAG4	1.07922445891893	0.000925975590711222	GSE60427
XLOC_013278	-1.593158016	0.000938487912035143	GSE60427
RAB34	1.02852614944989	0.000941575981233874	GSE60427
XLOC_014229	1.24635734251487	0.000952260136104416	GSE60427
CLEC7A	1.26299344194113	0.000953945859185323	GSE60427
SERPING1	1.00679262169047	0.000956185529548407	GSE60427
LOC729870	-1.198441336	0.000978119003639147	GSE60427
LOC153684	1.61712237017006	0.00099291659862689	GSE60427
APOC1	1.15738807111242	0.00099291659862689	GSE60427
SLC46A3	1.86398366687905	0.0010066045005366	GSE60427
XLOC_010767	-1.226175246	0.00101170075865532	GSE60427
DBF4B	-1.278944009	0.00102336449112985	GSE60427
IL21	1.71478273316426	0.00103305103568325	GSE60427
XLOC_010553	-1.403872782	0.00104461467050273	GSE60427
SERPINF1	1.46090957665497	0.00105476568889197	GSE60427
FLJ43663	1.04412146984384	0.00106100013240334	GSE60427
CTSK	1.03602383770321	0.0010619025550333	GSE60427
ITM2A	1.10581600851789	0.00107974448438718	GSE60427
GBP4	1.04981763808136	0.00108258570909514	GSE60427
LOC100130078	-1.640196353	0.00108258570909514	GSE60427
KCNH7	-1.315775576	0.00109460987767713	GSE60427
LRRK2	1.45170384073463	0.00109460987767713	GSE60427
CDHR3	-1.569689363	0.00109610648123756	GSE60427
XLOC_001868	-1.04149914	0.00112344423909076	GSE60427
XLOC_003738	1.35216491335134	0.00112344423909076	GSE60427
CD6	1.06565822856365	0.00112420579607867	GSE60427
ANKRD30BL	1.18509123295696	0.0011512759711324	GSE60427
CPVL	1.4664864763889	0.00115917762901419	GSE60427
FAM129C	1.88257054977862	0.0011608893700863	GSE60427
VAT1L	1.49847638591622	0.00116181257154177	GSE60427
C2CD4A	1.68186388597473	0.00116717825251628	GSE60427
TIMD4	2.4990081445176	0.00117864528917085	GSE60427
PTPRO	1.39851171644559	0.00117992048063232	GSE60427
XLOC_005115	-1.09685324	0.00118811222736538	GSE60427
GAL3ST4	1.00096496902304	0.00119255633966966	GSE60427
ITGB3	1.01584369806165	0.00119763838581046	GSE60427
SLC39A11	-1.107650063	0.00120014412231238	GSE60427
HLA-DQA2	2.22924212394817	0.00120235613388672	GSE60427
APOC2	2.23944551381083	0.00122274301607375	GSE60427
C8orf80	1.20616123233843	0.00123029649815274	GSE60427
DUOXA2	2.84789946550877	0.00123040559815365	GSE60427
HTRA4	1.39347296334596	0.00123969224823489	GSE60427
TEF	-1.59024581	0.00124617945398206	GSE60427
REG1A	2.0158183415207	0.00127941350483695	GSE60427
FLJ46446	1.14226142940822	0.00128996982708184	GSE60427
GPR84	1.31000816544609	0.00130891976657057	GSE60427
CLEC17A	1.78263362785229	0.00131662573165245	GSE60427
PLEKHB1	1.02599067018772	0.001321557417337	GSE60427
VAV3	2.03793836249772	0.0013229700116752	GSE60427
TFCP2L1	-1.079572364	0.00133632906896314	GSE60427
ALDOC	-1.421643024	0.0013599491123512	GSE60427
TOX2	1.11390119057417	0.0013599491123512	GSE60427
TMEM151A	-1.133938851	0.00137700411661406	GSE60427
PRMT8	-1.063814476	0.00141652598640251	GSE60427
STX19	-1.232716697	0.00142011284843548	GSE60427
TREML2	1.76384692266175	0.00142491733890403	GSE60427
LOC100507307	1.33035055587037	0.00143046893431647	GSE60427
LYG2	1.28725185036627	0.00143624949650778	GSE60427
CEACAM21	1.30953869465034	0.00145143863382105	GSE60427
LOC100506779	1.39285292229604	0.00145274790286422	GSE60427
XLOC_000702	1.16168634001617	0.00146580375777625	GSE60427
EMB	1.02045369905721	0.00147678802896752	GSE60427
RAB30	1.01850288980525	0.00147753026640894	GSE60427
KLRG1	1.5906789791326	0.00150314346881769	GSE60427
XLOC_009880	1.3636037060112	0.00150855875519979	GSE60427
QPRT	1.10194105973343	0.00152443230856368	GSE60427
TTC34	-1.009356983	0.00155167280693294	GSE60427
DOCK4	1.08290697698304	0.00156653731930922	GSE60427
TSPO2	-1.007256537	0.00162835426010135	GSE60427
XLOC_013835	1.07173832423786	0.00162835426010135	GSE60427
TMEM190	-1.35154454	0.00162835426010135	GSE60427
GLIPR1	1.33837024662028	0.00166355973771151	GSE60427
LDHB	1.03002596194225	0.00166974470418381	GSE60427
SOCS3	1.51540103451349	0.00168421760112541	GSE60427
C21orf96	1.60729239326534	0.00174318120190101	GSE60427
TMPRSS6	-1.020659259	0.00174657963803168	GSE60427
LOC100131662	-1.596546672	0.00175229869926349	GSE60427
TREM1	1.17209507393593	0.00176820620485387	GSE60427
MEF2B	1.09491349501701	0.00179759514635615	GSE60427
KIF25	1.79887262229809	0.0018097757980247	GSE60427
GPX7	1.29197415953997	0.00181673249584416	GSE60427
TMEM233	1.18016957901887	0.00184054098137408	GSE60427
LOC729867	1.01211296247792	0.00185357425684785	GSE60427
SDS	1.09445938682421	0.00185550583818472	GSE60427
SLC1A3	1.25023226980271	0.00187649262164079	GSE60427
B4GALNT3	-1.20971295	0.00189422817888288	GSE60427
ATP8B4	1.04760901994406	0.00189422817888288	GSE60427
IGDCC4	1.15951326602379	0.00191513306146494	GSE60427
CDH3	2.1463728866258	0.00191757820678326	GSE60427
TNFRSF10C	2.1727567475206	0.00191757820678326	GSE60427
CAPS	-1.083486581	0.00192122429888372	GSE60427
LOC100505971	1.55108568657397	0.00197115180962004	GSE60427
XLOC_010245	1.20830021078964	0.0019920567254431	GSE60427
LOC100133306	-1.164277111	0.00200196161251907	GSE60427
VSIG7	1.57274536500261	0.0020061688901746	GSE60427
A2M	1.13888656663124	0.00202150925554954	GSE60427
PIK3R6	1.00819718474911	0.0020248378945426	GSE60427
SGSM1	-1.369423978	0.00204911172699507	GSE60427
PDZK1IP1	1.28399551097734	0.002071299246391	GSE60427
XLOC_004831	-1.529545028	0.00207625575857424	GSE60427
GIMAP7	1.12474013020471	0.00214923926228324	GSE60427
OR10A7	-1.40600042	0.00215732475911269	GSE60427
XLOC_011801	1.62585220521464	0.00216366059545949	GSE60427
ADAMTS16	-1.110746023	0.0021989402614234	GSE60427
ADAMTS14	1.33212577341475	0.00223137920857982	GSE60427
XLOC_002151	1.29851425140439	0.00226413331261839	GSE60427
XLOC_006857	-1.488916236	0.00228603554539154	GSE60427
MYO5A	1.14304757123796	0.00228980136335925	GSE60427
FLJ33996	-1.028222033	0.00229413336133824	GSE60427
PTGIR	1.20293114703898	0.00230817821073287	GSE60427
XLOC_002877	-1.392699172	0.00234723620447206	GSE60427
LILRA2	1.40094570972965	0.00234723620447206	GSE60427
DUOX2	2.35505361326674	0.00242294950395282	GSE60427
XLOC_l2_013295	-1.314159647	0.00243667603522863	GSE60427
LOC283663	1.80426523616063	0.00244349471341416	GSE60427
XLOC_006638	-1.15097309	0.00248159727587771	GSE60427
FAM126A	1.02515531760685	0.0024828294082699	GSE60427
BHMT	-1.656437068	0.00249600156408373	GSE60427
NOL4	-1.422779825	0.00253016517235002	GSE60427
PTGDS	1.54741292017942	0.00254022278244751	GSE60427
ABCA6	1.11809852656801	0.00258695045092739	GSE60427
MS4A14	1.04760923563529	0.00259811030848356	GSE60427
LOC100132501	-1.263359244	0.00262508718827804	GSE60427
RPTN	-1.652213846	0.00265010393790672	GSE60427
FPR2	1.95054675342227	0.00271333969681734	GSE60427
GGT5	1.12807149402214	0.00272462288084106	GSE60427
LOC100128511	-1.161250115	0.00275534422583932	GSE60427
XLOC_002749	1.30320045666831	0.00276358972585136	GSE60427
XLOC_004745	-1.224743146	0.00278113826597176	GSE60427
HCAR3	2.44728672535725	0.00280707069008983	GSE60427
PDCD1	1.05406266470199	0.00285094414868223	GSE60427
SNAI3	1.20290488985426	0.00288108024644502	GSE60427
DNMBP-AS1	-1.139429769	0.00292690372123991	GSE60427
CCDC64	-1.023019973	0.0029270293501397	GSE60427
KBTBD8	1.03940302641112	0.00293178019086009	GSE60427
XLOC_l2_002194	-1.117224395	0.00294409508306396	GSE60427
NR4A3	1.12769862351114	0.00297389081163963	GSE60427
HTA	-1.114217679	0.00298801082955925	GSE60427
GRM3	-1.16673266	0.00300084883181578	GSE60427
GLS	1.15805819605225	0.00300084883181578	GSE60427
XLOC_l2_005314	-1.433277973	0.00301788212892077	GSE60427
ST3GAL1	1.08698090097304	0.00304342927235526	GSE60427
IL3RA	1.08282645101618	0.00306622235285306	GSE60427
GLDN	-2.496064988	0.00306821602348863	GSE60427
PLA2G2D	1.05716824729034	0.00308728768305395	GSE60427
KLHL1	-1.179906991	0.00312050213691142	GSE60427
XLOC_l2_015101	-1.243581752	0.00312131936159898	GSE60427
TFPI	1.11245252632667	0.00314823640915383	GSE60427
VSTM1	1.90144133204809	0.00317834835584322	GSE60427
INSC	1.07975701636749	0.0031831474767497	GSE60427
XLOC_005638	-1.567657579	0.00320822624884213	GSE60427
P2RX1	1.15716948279719	0.00321536057326231	GSE60427
XLOC_000397	1.35428891762594	0.00321720521726139	GSE60427
GABRP	1.72567775053075	0.00323514317042738	GSE60427
FGFBP2	-1.057961816	0.00324586256542525	GSE60427
LOC100128818	-1.075011074	0.00324586256542525	GSE60427
EDN3	-1.401895311	0.00326252611044098	GSE60427
COCH	1.4826580256022	0.00333140114587077	GSE60427
FIGLA	-1.274727047	0.0033315292970665	GSE60427
TTYH2	1.29873910435852	0.00341053694519024	GSE60427
ANGPTL4	1.72343354232638	0.00347650808272808	GSE60427
ANKRD30BP2	1.17887729106422	0.00351671043810788	GSE60427
P02616	-1.303232423	0.00353244895632783	GSE60427
LOC100507235	-1.074005479	0.00353244895632783	GSE60427
MATL2963	1.0538156164277	0.00354255071300397	GSE60427
CCR3	1.89291248397437	0.00356214965119491	GSE60427
HAVCR2	1.65561395502497	0.00358131955502282	GSE60427
XLOC_006344	-1.0880222	0.00359744614460635	GSE60427
HLA-DQA1	2.41322005840618	0.00361233269661615	GSE60427
SCEL	-1.684616646	0.00363031135482504	GSE60427
BST2	1.19119492674054	0.00366881646860177	GSE60427
SCGB1D2	-1.998568782	0.00367231669189263	GSE60427
GUCA2B	-1.349021612	0.00367901432775991	GSE60427
LOC648987	1.09412202782136	0.00370430246552432	GSE60427
XLOC_011519	1.09995337884244	0.00375251780168636	GSE60427
XLOC_009725	1.18267145140332	0.00375882706972871	GSE60427
XLOC_012663	-1.488181531	0.0038914389215234	GSE60427
XLOC_009378	-1.674511424	0.00393521293643467	GSE60427
MYBPC2	1.8334351505166	0.00395304982171962	GSE60427
PPARGC1A	1.17130999207425	0.00396475573112362	GSE60427
CALHM3	1.8648927084854	0.00398817186259957	GSE60427
LOC100507372	-1.209516774	0.0040310496575661	GSE60427
C5AR1	1.88113765743613	0.00405231628763873	GSE60427
FNDC1	-1.167632732	0.00406224013451262	GSE60427
TAGLN3	-1.270155528	0.00406224013451262	GSE60427
C17orf99	1.59725727666282	0.00406714207196807	GSE60427
KIR2DS2	1.30609972511469	0.00410272994965685	GSE60427
CCL2	1.29919544163938	0.004113569346763	GSE60427
DNAJC5B	1.35858847745477	0.00412787405450205	GSE60427
RPGRIP1	1.21460412816401	0.00414579979620025	GSE60427
MALT1	1.06648535200551	0.00428294340854069	GSE60427
SEPT6	1.14382634297366	0.00430766667098001	GSE60427
TMEM176A	1.25548404981743	0.00433396728219265	GSE60427
CD52	1.16516370700212	0.00440644762610657	GSE60427
TMEM158	1.45771811715176	0.00444095399463128	GSE60427
CA9	-1.506841467	0.00444281333802154	GSE60427
MAL	-1.617656761	0.00448090923102421	GSE60427
XLOC_001932	-1.135529837	0.00452660660340411	GSE60427
NR1D2	-1.170363829	0.00456716739186999	GSE60427
FAM155B	-1.266984869	0.00460092456821515	GSE60427
XLOC_l2_001960	1.2082540565967	0.0046101560027514	GSE60427
TRAT1	1.81600686993678	0.00462337037940264	GSE60427
LOC100507039	1.2840459557322	0.00463943941862844	GSE60427
XLOC_013720	-1.499712751	0.00468155403917296	GSE60427
XLOC_001335	-1.171740813	0.00470320936905933	GSE60427
XLOC_008653	-1.3518193	0.00479861697276165	GSE60427
AGAP1-IT1	-1.081259497	0.00480263097504258	GSE60427
PLCL1	1.32317425619275	0.00482525253054913	GSE60427
MSC	1.25241607765767	0.00491960395768076	GSE60427
MGC16075	1.33687725296017	0.00507451264280755	GSE60427
XLOC_013814	1.24663242725175	0.00507965148341844	GSE60427
CR1	1.4690983757508	0.00509023770977157	GSE60427
XLOC_006613	-1.254895722	0.00509612813140021	GSE60427
NRG4	-1.031175507	0.00516952407035821	GSE60427
HDC	1.13548597907011	0.00518866351565987	GSE60427
PTCRA	1.34165184318411	0.0052035760058446	GSE60427
ALDOB	3.0375968071344	0.00520989527505021	GSE60427
ADAMTS4	1.64001308417132	0.00524843744432395	GSE60427
LOC285456	-1.552821358	0.00529477073999406	GSE60427
NPHS1	1.2782043161373	0.00545895650449105	GSE60427
RAB6B	-1.206449915	0.00550488966964042	GSE60427
XLOC_011726	-1.360138426	0.00552857100061956	GSE60427
RALYL	-1.073884168	0.0055298570344922	GSE60427
CRTAM	1.00895384079818	0.00555547236937584	GSE60427
XLOC_l2_015637	-1.483303883	0.00558299620019868	GSE60427
KCNK13	1.03051202716789	0.00559764991141615	GSE60427
NPCDR1	1.01716685169817	0.00561569526461593	GSE60427
NPTXR	-1.346238556	0.00564386657688387	GSE60427
PROKR2	-1.007904219	0.00568784738863009	GSE60427
PCDH17	1.0718285450825	0.00570152705099456	GSE60427
C1QTNF4	1.16667615598969	0.0057889500225916	GSE60427
GPR17	-1.088346962	0.00579381698478325	GSE60427
XLOC_l2_008203	1.03603577213277	0.00580821782634193	GSE60427
FJX1	1.112314809	0.00583487981802109	GSE60427
CD48	1.14481904316666	0.00587453648209342	GSE60427
LOC284570	1.36600215889892	0.00591797049634634	GSE60427
PAX6	-1.273234734	0.00592239986147182	GSE60427
MUC13	1.32774558704413	0.0059751464091442	GSE60427
GPR64	-1.357159382	0.00600557947941052	GSE60427
XLOC_009335	-1.503387	0.00601646872535049	GSE60427
RARRES1	1.69858666842223	0.00605125890743046	GSE60427
MYH13	-1.511587847	0.00608890286631194	GSE60427
KIR2DL5A	1.02166220894918	0.00616704431795046	GSE60427
SCG3	-1.193876199	0.00646621197014654	GSE60427
S100A3	1.28806490841199	0.00647167898428352	GSE60427
MUM1L1	-1.933331185	0.00665237942385801	GSE60427
XLOC_010374	-1.085213146	0.00672987363260048	GSE60427
NRAP	-1.709206036	0.00677384842950347	GSE60427
LOC100506428	-1.055134837	0.00685867145631459	GSE60427
XLOC_000194	-1.185738939	0.00685867145631459	GSE60427
IL2RA	1.29056629814729	0.0068999112165748	GSE60427
TRIM49	-1.840991949	0.00690290414146477	GSE60427
MGC50722	-1.028219213	0.00692479398576558	GSE60427
KCTD8	-1.363383754	0.00692570676652646	GSE60427
EDN1	1.09403635677945	0.00692570676652646	GSE60427
XLOC_004813	-1.057953681	0.00694333544299014	GSE60427
GLT1D1	1.38962522864081	0.00697012697386242	GSE60427
DACT2	-1.399775862	0.00700418324512264	GSE60427
PKIB	-1.1583198	0.00704328986270644	GSE60427
XLOC_l2_010702	-1.288122829	0.00709211395836388	GSE60427
TPSAB1	1.11176316045996	0.00730959262604155	GSE60427
XLOC_001878	-1.040694849	0.00731916979282157	GSE60427
C14orf183	-1.495467469	0.00736400901802976	GSE60427
MRO	-1.339570321	0.00743548442820036	GSE60427
XLOC_007003	-1.017111297	0.00744797932781541	GSE60427
SIGLEC5	1.02516359487762	0.00752003136759791	GSE60427
CWH43	-2.342810394	0.00754052780219076	GSE60427
LOC100505664	-1.280929315	0.00755840000428433	GSE60427
HOXA7	1.92637046266754	0.00755923555932235	GSE60427
XLOC_l2_006398	-1.23544117	0.00762951506220974	GSE60427
PDPN	1.22890405	0.00763650888853789	GSE60427
LOC728012	-1.883177623	0.00767043956591322	GSE60427
LILRA3	1.45270814844304	0.00767107899592738	GSE60427
ADA	1.55332518566019	0.00783445557697774	GSE60427
XLOC_l2_001548	-1.016243082	0.00783445557697774	GSE60427
XLOC_l2_001134	1.22380073339323	0.00791194872076772	GSE60427
SLC38A1	1.03826311907788	0.00798231283173178	GSE60427
CEBPE	1.50823557349931	0.00800501883101445	GSE60427
XLOC_l2_003674	-1.242941531	0.00816119468304063	GSE60427
IDO2	1.53961880390456	0.00832088999311789	GSE60427
OLFM4	6.17664734339248	0.0084473902342159	GSE60427
EPPK1	1.00211567117227	0.00844922539207425	GSE60427
LY6G6C	-1.112086217	0.00856575388305283	GSE60427
LOC100506123	1.22327378696906	0.00859761669304179	GSE60427
XLOC_012991	1.16522207826813	0.00862280193596334	GSE60427
XLOC_002238	-1.445102021	0.00872994605559861	GSE60427
PPP1R1C	-1.023932936	0.00907811297405409	GSE60427
SCGN	-1.157202004	0.00909609247375947	GSE60427
XLOC_l2_003848	2.43424782523307	0.0091884810433539	GSE60427
DKFZp686K1684	-1.501366668	0.00919269031535577	GSE60427
SNORA52	-1.285452129	0.0092307997300244	GSE60427
LOC100506459	1.00565868665415	0.00933428906650455	GSE60427
LINC00308	-1.072887306	0.00938812307702299	GSE60427
STRA6	1.08360423728687	0.00948336541449886	GSE60427
C8orf47	-1.179324989	0.00951652050350496	GSE60427
PITPNM2	1.14026389523627	0.00955799733987076	GSE60427
ABCB4	1.12423873668258	0.00955799733987076	GSE60427
C1orf51	-2.098155517	0.00961559987316016	GSE60427
SEC14L5	-1.66547593	0.00970225467099696	GSE60427
XLOC_005495	-1.048136518	0.0097415448736766	GSE60427
GNLY	1.52320492364707	0.00991781386129017	GSE60427
TMCO5A	-1.24958301	0.0100177377929483	GSE60427
PLD4	1.01919687465184	0.0101399273275964	GSE60427
CLDN11	1.16196148422158	0.0101534244288225	GSE60427
SLC6A12	2.48620626919795	0.0101534244288225	GSE60427
KCNJ6	-1.631229603	0.0101798806153079	GSE60427
CHL1	1.16979716667248	0.0101865149394312	GSE60427
HMOX1	1.16861089513424	0.0101947010306961	GSE60427
XLOC_002967	-1.159263825	0.0102390456440335	GSE60427
THBD	-1.051184733	0.010268033843508	GSE60427
CCKAR	-1.491824672	0.0102771782917026	GSE60427
REP15	-1.03081311	0.0103784947681498	GSE60427
FBN2	1.09722427481324	0.0105035927659564	GSE60427
SPINK2	1.8642108809726	0.0105142597850064	GSE60427
M1	-1.322670043	0.0105249338776303	GSE60427
GJA5	1.04940785138084	0.0105900312372472	GSE60427
TLR6	1.3028240791131	0.0106040204099297	GSE60427
GBX1	-1.846362917	0.0106040204099297	GSE60427
LOC440896	1.04740941461487	0.0106566251806558	GSE60427
TPSD1	1.00813946936814	0.0108787225002945	GSE60427
TREM2	1.25950844201549	0.0108974434828094	GSE60427
XLOC_l2_004317	1.14244974539019	0.011005110056447	GSE60427
LOC100506942	1.02245989647525	0.0110092589447779	GSE60427
RANBP17	1.21115607545902	0.0111881380124623	GSE60427
XLOC_013943	-1.179993468	0.0112102969011587	GSE60427
LOC389023	-1.584622031	0.0112803332759661	GSE60427
CXCR2P1	1.71978624560872	0.0115344784197214	GSE60427
RGS13	1.83150803044154	0.0115484442627368	GSE60427
TDO2	1.53921577025982	0.0115503222499835	GSE60427
XLOC_002142	-1.249670607	0.0115503472308066	GSE60427
CRCT1	-2.18142002	0.0119860553965822	GSE60427
TMEM196	-1.293101468	0.0121144167779404	GSE60427
PRRX1	1.79955285674967	0.0121347924768033	GSE60427
BACH2	1.34407688717748	0.0123602350341087	GSE60427
CXorf57	-1.074027514	0.0124533965037439	GSE60427
XLOC_005681	1.55052499016468	0.0124671613715888	GSE60427
FLT3	1.40634419473754	0.0128346111675445	GSE60427
MYBPHL	-1.210675018	0.0129489787631773	GSE60427
F2R	1.03281201989548	0.0131884664547532	GSE60427
PSMA8	1.21884986353621	0.0132539728643701	GSE60427
IRF5	1.40580033558737	0.0136509272960552	GSE60427
PATE2	-1.059366867	0.0136630547294192	GSE60427
PLCXD3	-1.384076835	0.0136630547294192	GSE60427
ORM2	-1.351098923	0.0138032158611627	GSE60427
TMEM27	-1.525137083	0.0138428023809611	GSE60427
CASR	-1.450327474	0.0139138504988992	GSE60427
CNR2	1.40033347227144	0.0142201751912467	GSE60427
LOC100506352	-1.463986029	0.014240155037221	GSE60427
XLOC_009872	-1.205847873	0.0142852288409895	GSE60427
TNFSF9	1.47462730189334	0.0143652948480115	GSE60427
LINC00112	-1.021308439	0.0143721666956526	GSE60427
XLOC_005347	-1.575084732	0.0145370358636406	GSE60427
PAMR1	1.00542156421004	0.0147632082867986	GSE60427
SOSTDC1	-1.08946109	0.0148130656259777	GSE60427
XLOC_012627	-1.808085024	0.0148614172028439	GSE60427
XG	1.96628481129886	0.0149936390979519	GSE60427
CRIP3	1.24405381603161	0.0149936390979519	GSE60427
SPTSSB	-1.064306023	0.0150304860417243	GSE60427
XLOC_l2_008151	1.10037768179293	0.0150735416882748	GSE60427
KIAA2022	-1.223308916	0.0151950031493481	GSE60427
FLJ31183	-1.194751929	0.0152842723989219	GSE60427
LOC100507108	-1.11688209	0.0153134339582269	GSE60427
ARNTL	1.02653309178572	0.0153648223105448	GSE60427
XLOC_l2_004870	-1.171666995	0.0154220038328514	GSE60427
XLOC_000483	-1.207617832	0.0154474345256545	GSE60427
LOC100506183	-1.327025462	0.0155063115629869	GSE60427
PTGS2	1.07339556532206	0.0155491280372297	GSE60427
LOC100507228	1.90455704085708	0.015577707640247	GSE60427
KREMEN2	1.05895302633094	0.0155918470473641	GSE60427
AKAP2	1.21258892771132	0.0157366060715904	GSE60427
DIRAS3	-1.508310288	0.0157884662659357	GSE60427
SLC24A5	-1.106580707	0.0157944619324441	GSE60427
CHST11	1.00638070614075	0.0157944619324441	GSE60427
C2orf88	2.06495726039506	0.0160409416870403	GSE60427
ARAP1-AS2	-1.19208193	0.0161106847500816	GSE60427
OLIG1	1.50390872953517	0.0161598363831793	GSE60427
MUC20	1.51826948408494	0.0161856811300977	GSE60427
SLC5A5	-1.081441596	0.0162622969597625	GSE60427
CXCL10	1.46460761761031	0.0163645261516512	GSE60427
ACADL	-1.099310049	0.0164007562653678	GSE60427
XLOC_008990	-1.512272868	0.0164028031549184	GSE60427
XLOC_006676	-1.078413769	0.0165381110965799	GSE60427
XLOC_007535	-1.492971273	0.01655600940983	GSE60427
AGPAT4-IT1	1.28398587331566	0.0167029064027839	GSE60427
KLB	-1.064863072	0.0167085919950742	GSE60427
NAIP	1.0868778321172	0.0167353296574078	GSE60427
XLOC_001595	-1.250796906	0.0167717470034516	GSE60427
IGFBP1	-1.438783616	0.0167717470034516	GSE60427
BICD1	1.05339283519096	0.0168900542375807	GSE60427
SCGB2A1	-1.258886488	0.0169080091973146	GSE60427
IGANRP	1.54781041659465	0.0169118934404164	GSE60427
XLOC_008359	-1.18497956	0.0169542530778906	GSE60427
CP	1.08587026899423	0.0170537726644846	GSE60427
XLOC_l2_009449	-1.087905568	0.0170537726644846	GSE60427
FLG2	-2.274299401	0.0172942701748406	GSE60427
LOC100192426	-1.152147676	0.0173868054730131	GSE60427
CCDC60	1.19368600177311	0.0175682743142238	GSE60427
LOC100506405	-1.644391935	0.0177717633633559	GSE60427
XLOC_006815	1.05865529137478	0.0180148833963401	GSE60427
TFAP2D	-1.405098385	0.018805794183341	GSE60427
ANXA8L2	1.48242200573242	0.0190859129279494	GSE60427
F2RL2	1.4657011843614	0.0191310034100584	GSE60427
XLOC_000051	-1.117543929	0.0193609109155049	GSE60427
CELF4	-1.095959915	0.0194292752859565	GSE60427
FAM196A	-1.05661588	0.0197099686750311	GSE60427
LOC100130071	-1.572632613	0.0197772325597586	GSE60427
XLOC_000447	-1.331042969	0.0206495268893045	GSE60427
NR1D1	-1.466767563	0.0209693388513227	GSE60427
LOC286087	-1.398410726	0.0209706433837946	GSE60427
FSIP1	-1.069192342	0.0209860750640319	GSE60427
LOC151657	1.2258616455066	0.0210470618724474	GSE60427
GCNT3	1.08314434531027	0.0211282264166458	GSE60427
PRSS56	-1.097784944	0.0211282264166458	GSE60427
FMO3	1.41478370244956	0.0211308555544744	GSE60427
LOC100652730	1.31948774533222	0.0215702787536911	GSE60427
ADORA2B	1.35859420891335	0.0217331367432022	GSE60427
ANKRD31	-1.384374166	0.0217734162814288	GSE60427
CNTN3	-1.294155801	0.0217797971858363	GSE60427
UTS2D	1.36473482149367	0.0223437706504325	GSE60427
XLOC_003839	1.21770598134709	0.0224583654648218	GSE60427
Q6IHG2	1.01198512684981	0.0225709622774947	GSE60427
ATP6V0D2	1.53701469628359	0.0227236362753858	GSE60427
NPW	-1.2982418	0.022868070326953	GSE60427
CPS1-IT1	1.04575731375945	0.0228785247928216	GSE60427
CD1B	1.08073422080087	0.0229976785559939	GSE60427
C4orf26	1.00167606593091	0.0230841158457809	GSE60427
COL5A3	1.04803935625318	0.0234029915811443	GSE60427
XLOC_003615	-1.01646287	0.0234029915811443	GSE60427
LGI2	1.09494381846873	0.0234029915811443	GSE60427
TRIM29	1.12153595712462	0.0234624972972655	GSE60427
COL9A3	1.01295039178303	0.0237015030637515	GSE60427
LOC100507554	-1.196692819	0.0238678417102773	GSE60427
CRYGD	-1.418696137	0.0246956629937993	GSE60427
KRT6C	1.41846451610804	0.0248255105888043	GSE60427
XLOC_008975	-1.004596506	0.0249966358916614	GSE60427
STAR	1.32695318317402	0.0252112121048044	GSE60427
HRK	1.42791073380314	0.0253041447683703	GSE60427
FLJ11710	1.06391824669168	0.0259681906898563	GSE60427
STMN4	-1.259779284	0.026009122872204	GSE60427
XLOC_l2_015342	1.02235448760952	0.0261593357724282	GSE60427
XLOC_l2_013120	1.45402988965251	0.0262133952056104	GSE60427
XLOC_007710	1.32041053285116	0.0264231835803356	GSE60427
AMPD1	1.00591298718538	0.0264855358830121	GSE60427
C11orf96	1.0107499293736	0.0267967765917163	GSE60427
KRT6A	1.31321210210796	0.0268376489288459	GSE60427
XLOC_009507	1.00990062787962	0.026862827478595	GSE60427
KRTDAP	-1.305081871	0.0268749405993381	GSE60427
CD226	1.0593807625755	0.0270512971991169	GSE60427
GPR128	3.1708880041446	0.0272261848024563	GSE60427
ODAM	1.53661497938623	0.0275985847243013	GSE60427
RGS7	-1.178194728	0.0278179615969743	GSE60427
ANTXR2	1.05766002596314	0.0279519262270784	GSE60427
LPL	1.89725002089392	0.0279648466592357	GSE60427
XLOC_011480	1.06617235929184	0.0282769057948458	GSE60427
ADH7	-1.448683648	0.0283409192059427	GSE60427
PIRT	-1.546464644	0.0283409192059427	GSE60427
LOC401022	1.02053507067168	0.0283870330535754	GSE60427
SERPINA4	-1.021262307	0.0283894338505956	GSE60427
XLOC_005917	-1.24068275	0.0284622731721444	GSE60427
C2orf90	-1.346610877	0.0285913034347564	GSE60427
CCDC19	-1.117979509	0.0285958975596078	GSE60427
LOC728606	-1.201247435	0.0288252548911038	GSE60427
XLOC_006820	1.2049955684905	0.0288594631274194	GSE60427
MESP1	1.49859284480893	0.0289688094550545	GSE60427
GTSF1	1.26735904752921	0.0291409323977663	GSE60427
ST3GAL4	1.12318825267853	0.0295110940178641	GSE60427
B4GALNT1	1.08510890726648	0.0295397681504	GSE60427
LOC100131170	-1.163596027	0.0301431721369492	GSE60427
ENPP6	1.05916808098619	0.0301997801089669	GSE60427
VGF	-1.1992506	0.0304454125137404	GSE60427
SIPA1L2	1.03014008821089	0.0306964900858071	GSE60427
OXER1	1.00969082952285	0.0307638147063252	GSE60427
ALPK2	1.51770640649639	0.0312674025908426	GSE60427
XLOC_l2_008321	-1.16646063	0.0314500080974987	GSE60427
SCGB1D1	-1.693251272	0.0317404560419144	GSE60427
SPRR2A	-1.027870347	0.0318277232395628	GSE60427
CLDN4	1.95183360774176	0.0320792236989189	GSE60427
LOC100505636	-1.024036423	0.0336095936554216	GSE60427
AGT	1.12623035630168	0.0337213506522169	GSE60427
LY6H	-1.306145271	0.0341401597444873	GSE60427
ZP3	-1.008527306	0.0350531349331957	GSE60427
PCSK2	-1.532035211	0.0352575746700697	GSE60427
XLOC_005052	-1.084543706	0.0355797958104075	GSE60427
HSD11B1	1.26236457994317	0.0359732806792165	GSE60427
ALPI	1.71006769935707	0.0360962777349979	GSE60427
MTTP	3.43981474851377	0.0361224265323055	GSE60427
XLOC_001961	-1.215031394	0.036128024457469	GSE60427
CLC	1.36853118052418	0.0363700385253203	GSE60427
CCL21	2.18678473625604	0.0366984985440653	GSE60427
XLOC_005303	1.21491688452671	0.0370037390217098	GSE60427
ATP1B3	1.1086042358171	0.037098246790431	GSE60427
LOC100133299	1.12630669403933	0.0371663568283522	GSE60427
LOC100128264	-1.016420574	0.0372129512631148	GSE60427
PPP1R14D	1.28013537157709	0.0372529590441843	GSE60427
NKX2-2	-1.273339456	0.0372529590441843	GSE60427
XLOC_004682	-1.169634971	0.0372529590441843	GSE60427
C2orf89	1.43521180822605	0.0372529590441843	GSE60427
XLOC_012175	-1.364779527	0.0373059960213156	GSE60427
TNNI3	-1.525376642	0.0373059960213156	GSE60427
XLOC_001426	-1.290840931	0.037317503751379	GSE60427
LOC100506120	-1.449535244	0.037405942374088	GSE60427
C8A	1.21311640633765	0.0374202742984794	GSE60427
LHX2	1.09974699986312	0.0374768400637435	GSE60427
SLC16A9	-1.221554749	0.0376710096693452	GSE60427
HPR	1.05970188858158	0.0388238288858684	GSE60427
XLOC_009016	1.19037669684301	0.0388238288858684	GSE60427
XLOC_010069	-1.157083506	0.0394901132340143	GSE60427
XLOC_005633	-1.008099415	0.0396880429731362	GSE60427
SCNN1B	-2.121983327	0.0404041764544856	GSE60427
XLOC_000166	1.016974396	0.0418329339872197	GSE60427
SPAG17	-1.808407029	0.041965895375289	GSE60427
LOC100653060	1.01352721275114	0.0425415717152421	GSE60427
SCG5	-1.121300354	0.0427064338920536	GSE60427
LOXL4	1.01264565286366	0.0427439403748293	GSE60427
XLOC_007066	-1.42192724	0.0427628166683235	GSE60427
XLOC_005567	1.03506378452232	0.04316287106573	GSE60427
XLOC_013360	-1.120773061	0.0434365969585125	GSE60427
OR52I2	-1.128488478	0.0434365969585125	GSE60427
XLOC_l2_004950	-1.052871262	0.0435862586487262	GSE60427
PHLPP2	1.024688411	0.0439253731586862	GSE60427
XLOC_l2_004857	-1.393814565	0.0447081284529043	GSE60427
CYP26C1	-1.137067174	0.0448397036268134	GSE60427
RNASE2	1.19096137890566	0.0450095345874453	GSE60427
HOXB3	1.16680524923709	0.0453628801542907	GSE60427
RERGL	-1.285770811	0.0459214910044749	GSE60427
LRRC17	-1.043251161	0.0460766280855758	GSE60427
KIAA0319	-1.407749911	0.046274578960619	GSE60427
XLOC_l2_007419	1.21060769333185	0.0468061504056184	GSE60427
TGM2	1.03472185948647	0.046911822516795	GSE60427
MAP7D2	-1.092733125	0.0470950634734452	GSE60427
FAM153A	1.07563572218447	0.0471087920477815	GSE60427
XLOC_004276	-1.122247267	0.0473558586542681	GSE60427
GLYATL1	1.04836992166447	0.0474322536273798	GSE60427
XLOC_000540	-1.13459872	0.0477860030382602	GSE60427
XLOC_002617	-1.0469391	0.0480055746061649	GSE60427
CTSZ	1.0243615404868	0.0481975820767583	GSE60427
NEUROD1	-1.374759595	0.0484450883026921	GSE60427
TAC1	-1.391891401	0.0486534728660087	GSE60427
MUC3A	1.43110544079511	0.0491780422333191	GSE60427
SH3D21	1.19993162924937	0.0499182395981265	GSE60427
LINC00347	-1.789938476	0.000561341189267689	GSE60662
UGT3A2	-1.972430672	0.0246778161962496	GSE60662
MMEL1	-2.393915081	0.0322512287910454	GSE60662
C17orf96	3.45021704087256	0.0322512287910454	GSE60662
OR5L1	-1.631407082	0.0360244948164261	GSE60662
HGF	1.62506528408186	0.0360244948164261	GSE60662
CD33	1.42057103013711	0.0360244948164261	GSE60662
LRP8	2.71402278948697	0.0421748068893714	GSE60662
FBXO22-AS1	-1.155132409	0.0421748068893714	GSE60662
LOC284561	-2.680283737	0.0421748068893714	GSE60662
LOC100131234	1.50451388639219	0.0421748068893714	GSE60662
C2	1.46046198657264	0.0421748068893714	GSE60662
KCNJ2	1.94915587269497	0.0421748068893714	GSE60662
TMC6	2.04085053506958	0.0421748068893714	GSE60662
SAA1	4.46153478467646	0.0421748068893714	GSE60662
FLJ42289	-1.518313278	0.0421748068893714	GSE60662
EMR2	3.51049492413094	0.0447983712563789	GSE60662
DMBT1	8.37431363530732	0.0447983712563789	GSE60662
PRKXP1	1.26199918956009	0.0447983712563789	GSE60662
LOC100126784	-1.034821361	0.0447983712563789	GSE60662
PID1	-1.427301737	0.0447983712563789	GSE60662
NETO2	2.7834859877584	0.046486311686067	GSE60662
PIEZO1	1.40217237603311	0.046486311686067	GSE60662
FLJ31356	-2.553014223	0.0468393404459819	GSE60662
