# Supplementary material for: Integrative Network Toxicology Reveals Potential Molecular Targets Linking Plasticizer Exposure to Inflammatory Gastrointestinal Disorders
Source: Genes (Basel). 2026 Jun 7;17(6):667. doi: 10.3390/genes17060667 (PMC13299468; doi:10.3390/genes17060667)
Supplement: Supplementary file 1 [file genes-17-00667-s001.zip › Supplementary File S1/UC-DEGs.xls]

Name	logFC	adj.P.Val	Cluster
DPP10-AS1	-1.538231698	1.39163821935888e-05	GSE13367
DPP10	-1.829142343	4.38974978431365e-05	GSE13367
SGMS1	1.30935539117647	0.000110533787653072	GSE13367
VNN1	1.74756908409586	0.000338174741255647	GSE13367
TRIM22	2.05941092783224	0.00128710960503605	GSE13367
MYEOV	1.15390984575164	0.00133164238164106	GSE13367
HMGCS2	-2.060187964	0.00256182971130656	GSE13367
DUOX2	3.07846312627997	0.00295219417054226	GSE13367
REG4	1.45897530114379	0.00374967398220487	GSE13367
DHRS11	-1.067024792	0.00374967398220487	GSE13367
GABRP	1.1778992662854	0.00374967398220487	GSE13367
CD55	1.60031489112201	0.00374967398220487	GSE13367
LPCAT1	1.04214635593682	0.0044634350573347	GSE13367
PCSK1	1.42711498417756	0.0050003484280646	GSE13367
MMP7	1.18139630264161	0.00514319872506929	GSE13367
HLA-DRB1	1.27032898643791	0.00517070576858125	GSE13367
CD19	1.24437330236928	0.00594154731793387	GSE13367
SELL	1.93311341397059	0.00612857025023221	GSE13367
CLDN8	-2.76125063	0.00702506133022663	GSE13367
DEFA5	2.82963039008714	0.00702506133022663	GSE13367
LOC101928789	1.0755499506536	0.00755070349440695	GSE13367
HLA-DMA	1.65947013643791	0.00808495841054843	GSE13367
CYP4X1	1.13464330561002	0.00837891755657168	GSE13367
BANK1	1.18623900620915	0.00875730409786195	GSE13367
SLC26A2	-1.648513302	0.00910239454999116	GSE13367
CXCR4	1.44229178246187	0.00910239454999116	GSE13367
SLC6A14	2.71866016527778	0.00910239454999116	GSE13367
GHR	-1.393656708	0.00938607673597975	GSE13367
MTCL1	1.09426328763616	0.0095305304581739	GSE13367
LCN2	1.9796973883987	0.00984922684616106	GSE13367
CD72	1.01453896952614	0.00984922684616106	GSE13367
TCL1A	1.35752876748366	0.00984922684616106	GSE13367
S100P	1.17893485397604	0.0100117687987785	GSE13367
OLFM4	1.25432320729849	0.0102756404108116	GSE13367
REG1A	2.64441949828432	0.0105583948356983	GSE13367
HLA-DQB1	1.31662017952069	0.0105583948356983	GSE13367
ADH1C	-1.112266439	0.0111422807437451	GSE13367
REG3A	1.27124855653595	0.0112236346723517	GSE13367
ISX	-1.006646995	0.0118603593037666	GSE13367
MS4A1	1.64926355168845	0.0119831035869949	GSE13367
AQP8	-2.487122	0.0125215660610114	GSE13367
EVI2B	1.42214852538126	0.0140721480610802	GSE13367
VNN2	1.26615825735294	0.014381144001256	GSE13367
SDR16C5	1.01079198210783	0.0146312839327479	GSE13367
CCR7	1.05501355217865	0.0148622839023128	GSE13367
PFKFB3	1.16906214787581	0.0150944492634244	GSE13367
ZC3H12D	1.01175504842048	0.0168009242755074	GSE13367
HLA-DRA	1.91925470582789	0.0169560125059983	GSE13367
PSMB9	1.04112184161221	0.0172755620925487	GSE13367
GAPT	1.13069250100762	0.0182430877714726	GSE13367
DUOXA2	1.77951728513072	0.0201355963715492	GSE13367
CD177	-1.001348525	0.0212183949747504	GSE13367
CHP2	-1.35195887	0.0232850867836259	GSE13367
PI3	1.53801788583878	0.0233792321129442	GSE13367
CORO1A	1.15957776911765	0.023746076377379	GSE13367
NPTX2	1.31169042456427	0.0242327888979012	GSE13367
HLA-DMB	1.14282429607842	0.0242327888979012	GSE13367
TIMP1	1.20119345604575	0.0261752787899565	GSE13367
GUCA2A	-1.350945298	0.0268653935649533	GSE13367
LYZ	1.48745687200437	0.0276023199092916	GSE13367
CSTA	1.18694286470588	0.0303450040451923	GSE13367
TCN1	1.30337924090414	0.0305563867631256	GSE13367
RETNLB	-1.259627858	0.0312096128940542	GSE13367
BEST2	-1.088770315	0.0347352205002741	GSE13367
DEFA6	1.48580320980392	0.0354231920450112	GSE13367
NCF2	1.34177027990196	0.0386259665094223	GSE13367
PCK1	-1.81976224	0.0412128613025342	GSE13367
PROK2	1.49393210179739	0.0417226675695596	GSE13367
TMEM71	1.01204348583878	0.0420546451326723	GSE13367
CXCL13	2.15588725501089	0.0437372174935103	GSE13367
CXCL1	1.72580807663398	0.0437987419080265	GSE13367
DMBT1	1.38022234248366	0.0481994260887745	GSE13367
C4BPB	1.17608037336601	0.0489678882332966	GSE13367
FAM5C	-1.067304184	1.67310757115276e-09	GSE179285
S100P	1.64080886019504	7.07272499007256e-09	GSE179285
DUOX2	1.77022456919588	2.83840806422783e-08	GSE179285
NAT8B	-1.221089909	1.32805819776608e-07	GSE179285
MUC1	1.00289449620588	5.49827834871434e-07	GSE179285
CEACAM6	1.50817184997081	5.7203411975729e-07	GSE179285
PI3	1.71645609205664	9.14812397054113e-07	GSE179285
LOC389023	-1.603984981	1.39664243266271e-06	GSE179285
CCL11	1.11708114692574	2.299242843211e-06	GSE179285
LCN2	2.13701588732233	3.20297487946508e-06	GSE179285
GBA3	-1.86796084	3.61731913379857e-06	GSE179285
SLC6A4	-1.151691602	5.5817270124612e-06	GSE179285
OTC	-1.020552883	5.5817270124612e-06	GSE179285
FAM151A	-1.390710346	9.40982926615613e-06	GSE179285
MEP1B	-1.348310973	9.55543204329987e-06	GSE179285
SLC10A2	-1.42097629	1.54196766546622e-05	GSE179285
NOS2	1.46566855641716	1.83662211748464e-05	GSE179285
NAT8	-1.136613402	2.00504999741367e-05	GSE179285
GSTA2	-1.343029202	2.03789400742231e-05	GSE179285
EDN2	-1.226158056	2.46657656539482e-05	GSE179285
GSTA5	-1.354193511	2.46657656539482e-05	GSE179285
GSTA1	-1.176551598	2.63699949017849e-05	GSE179285
GSTA3	-1.039778541	3.83147013052378e-05	GSE179285
IL1B	1.31338802586091	5.29723311776837e-05	GSE179285
CXCL1	1.97038988563181	5.53981849998513e-05	GSE179285
CXCL2	1.20252657090833	6.6884795668068e-05	GSE179285
PCK1	-1.098611167	6.79585024267443e-05	GSE179285
OSTalpha	-1.442712452	7.24948642032198e-05	GSE179285
ABCG2	-1.245603878	9.02293996207136e-05	GSE179285
SAA1	1.42924339939132	0.000110781746142069	GSE179285
DUOXA2	1.22470077377749	0.000112157796567943	GSE179285
TNFRSF6B	1.11252744918497	0.000138769313768513	GSE179285
SPINK5	1.39266599386895	0.0001394998711606	GSE179285
MMP7	1.57039683495249	0.00014658302742123	GSE179285
DNASE1	-1.007961345	0.000165132650940693	GSE179285
DHDH	-1.058283489	0.000202588856664393	GSE179285
RBP2	-1.186175922	0.000202589988360203	GSE179285
LEFTY1	1.31871014587723	0.0002990608502027	GSE179285
FAM3B	-1.676365713	0.000410992766959736	GSE179285
ENPEP	-1.033049104	0.000426440524924481	GSE179285
PRAP1	-1.001943565	0.000493612014800606	GSE179285
APOC3	-1.059918572	0.000612277500947599	GSE179285
MTTP	-1.189799709	0.000622474444548988	GSE179285
CPO	-1.396051802	0.000632635268656893	GSE179285
DPEP1	-1.0766276	0.000634120066270412	GSE179285
C19orf69	-1.091054744	0.000807034275690816	GSE179285
MMP12	1.32065454158937	0.000817838120072217	GSE179285
KCNJ13	-1.25940652	0.000935722091773265	GSE179285
S100A8	1.4751066345315	0.00106387058377184	GSE179285
OLFM4	1.18259501103977	0.0010941305358521	GSE179285
APOA4	-1.045142479	0.00114792877943173	GSE179285
MMP3	1.05490458601112	0.00134118203569308	GSE179285
AADAC	-1.087135943	0.00198086356255332	GSE179285
INSL5	1.73153318070002	0.00280841496063349	GSE179285
DEFB4A	1.12677651965449	0.0067491482161234	GSE179285
PITX2	-1.235320637	0.00713219504632562	GSE179285
PRAC	1.07621403535216	0.0135094178734352	GSE179285
PNLIPRP2	-1.052585011	0.016422945661305	GSE179285
TAF5L	-1.871347682	0.00120850569532685	GSE24287
ZNF426	1.21372276765843	0.00120850569532685	GSE24287
S100A12	1.19205135890227	0.00311011306102866	GSE24287
TAF15	-1.027241877	0.010602508182191	GSE24287
LOC100130744	-1.293205554	0.0145755707331751	GSE24287
DEFA3	1.34917179825502	0.0182523954227265	GSE24287
ABHD6	-1.002088054	0.0182523954227265	GSE24287
S100A8	1.54307598996646	0.0189884740820941	GSE24287
NEB	-1.23979413	0.0227561268141552	GSE24287
GUCA2B	-1.05935091	0.0227561268141552	GSE24287
HMOX1	-1.025226556	0.0267295137470322	GSE24287
S100A9	1.01731648747333	0.0323836302607009	GSE24287
LOC100507493	1.11246057165289	0.0331268021530065	GSE24287
ALOX15B	1.19440435834617	0.0340796495844854	GSE24287
CYP2J2	-1.013003119	0.0378261473266426	GSE24287
IL1R2	1.32917044751712	0.0378261473266426	GSE24287
RPS4Y1	1.42629534527941	0.0440703102835454	GSE24287
FAM47E	-1.053449157	0.047796404569391	GSE24287
